# Supplementary material for: Trilithium thio­arsenate octa­hydrate
Source: Acta Crystallogr Sect E Struct Rep Online. 2013 Apr 27;69(Pt 5):i30–1. doi: 10.1107/S1600536813010921 (PMC3647787; doi:10.1107/S1600536813010921)
Supplement: Supplementary file 1 [file e-69-00i30-sup1.cif]

##############################################################################
#                                                                            #
# This CIF contains the data in a paper accepted for publication in          #
# Acta Crystallographica Section E. It conforms to the requirements of       #
# Notes for Authors for Acta Crystallographica Section E, and has been       #
# peer reviewed under the auspices of the IUCr Commission on Journals.       #
#                                                                            #
# Full details of the Crystallographic Information File format               #
# are given in the paper "The Crystallographic Information File (CIF):       #
# a New Standard Archive File for Crystallography" by S. R. Hall, F. H.      #
# Allen and I. D. Brown [Acta Cryst. (1991), A47, 655-685].                  #
#                                                                            #
# The current version of the core CIF dictionary is obtainable from          #
# ftp://ftp.iucr.org/pub/cif_core.dic.                                       #
#                                                                            #
# Software is freely available for graphical display of the structure(s)     #
# in this CIF. For information consult the CIF software page                 #
# http://www.iucr.org/resources/cif/software.                                #
#                                                                            #
# This file may be used for bona fide research purposes within the           #
# scientific community so long as proper attribution is given to the journal # 
# article from which it was obtained.                                        #
#                                                                            #
##############################################################################
data_I
_audit_creation_method     SHELXL-97
_chemical_name_systematic
;
Trilithium thioarsenate octahydrate
;
_chemical_name_common     'Li3[AsS4].8H2O '
_chemical_formula_moiety     'Li3AsS4.8H2O'
_chemical_formula_sum     'As H16 Li3 O8 S4 '
_chemical_formula_iupac     'Li3 As S4, 8H2 O'
_chemical_formula_weight     368.11
_chemical_melting_point     ?
_symmetry_cell_setting     monoclinic
_symmetry_space_group_name_H-M     'P 2/c'
_symmetry_space_group_name_Hall     '-P 2yc'
loop_
    _symmetry_equiv_pos_as_xyz
    'x, y, z'
    'x, -y, z+1/2'
    '-x, -y, -z'
    '-x, y, -z-1/2'
_cell_length_a     10.036(2)
_cell_length_b     10.064(2)
_cell_length_c     14.264(3)
_cell_angle_alpha     90.00
_cell_angle_beta     107.300(10)
_cell_angle_gamma     90.00
_cell_volume     1375.5(5)
_cell_formula_units_Z     4
_cell_measurement_reflns_used     34
_cell_measurement_theta_min     9.1
_cell_measurement_theta_max     26.2
_cell_measurement_temperature     297(2)
_exptl_crystal_description     'oval'
_exptl_crystal_colour     'colourless'
_exptl_crystal_size_max     0.30
_exptl_crystal_size_mid     0.27
_exptl_crystal_size_min     0.25
_exptl_crystal_density_diffrn     1.778
_exptl_crystal_density_meas     ?
_exptl_crystal_density_method     'not measured'
_exptl_crystal_F_000     744
_exptl_absorpt_coefficient_mu     3.090
_exptl_absorpt_correction_type     sphere
_exptl_absorpt_process_details     '\mR = 0.45'
_exptl_absorpt_correction_T_min     0.51
_exptl_absorpt_correction_T_max     0.54
_exptl_special_details
;
;
_diffrn_ambient_temperature     297(2)
_diffrn_radiation_type     MoK\a
_diffrn_radiation_wavelength     0.71073
_diffrn_radiation_source     'fine-focus sealed tube'
_diffrn_radiation_monochromator     graphite
_diffrn_measurement_device_type     'Philips PW1100 four-circle'
_diffrn_measurement_method     '\w-2\q scans'
_diffrn_reflns_number     5729
_diffrn_reflns_av_R_equivalents     0.0259
_diffrn_reflns_av_sigmaI/netI     0.0290
_diffrn_reflns_theta_min     2.02
_diffrn_reflns_theta_max     30.01
_diffrn_reflns_theta_full     30.01
_diffrn_measured_fraction_theta_max     0.997
_diffrn_measured_fraction_theta_full     0.997
_diffrn_reflns_limit_h_min     -14
_diffrn_reflns_limit_h_max     13
_diffrn_reflns_limit_k_min     -14
_diffrn_reflns_limit_k_max     14
_diffrn_reflns_limit_l_min     0
_diffrn_reflns_limit_l_max     20
_diffrn_standards_number     3
_diffrn_standards_interval_time     60
_diffrn_standards_decay_%     2.0
_refine_special_details
;
Refinement of <i>F</i>^2^ against ALL reflections. The weighted <i>R</i>-factor
<i>wR</i> and goodness of fit <i>S</i> are based on <i>F</i>^2^, conventional
<i>R</i>-factors <i>R</i> are based on <i>F</i>, with <i>F</i> set to zero for
negative <i>F</i>^2^. The threshold expression of <i>F</i>^2^ >
\s(<i>F</i>^2^) is used only for calculating <i>R</i>-factors(gt) <i>etc</i>.
and is not relevant to the choice of reflections for refinement.
<i>R</i>-factors based on <i>F</i>^2^ are statistically about twice as large
as those based on <i>F</i>, and <i>R</i>- factors based on ALL data will be
even larger.
;
_reflns_number_total     4001
_reflns_number_gt     2913
_reflns_threshold_expression     I>2sigma(I)
_refine_ls_structure_factor_coef     Fsqd
_refine_ls_matrix_type     full
_refine_ls_R_factor_all     0.0485
_refine_ls_R_factor_gt     0.0278
_refine_ls_wR_factor_gt     0.0515
_refine_ls_wR_factor_ref     0.0573
_refine_ls_goodness_of_fit_ref     1.051
_refine_ls_restrained_S_all     1.051
_refine_ls_number_reflns     4001
_refine_ls_number_parameters     181
_refine_ls_number_restraints     0
_refine_ls_hydrogen_treatment     constr
_refine_ls_weighting_scheme     calc
_refine_ls_weighting_details
         'calc w=1/[\s^2^(Fo^2^)+(0.0179P)^2^+0.5909P] where P=(Fo^2^+2Fc^2^)/3'
_atom_sites_solution_hydrogens     geom
_atom_sites_solution_primary     direct
_atom_sites_solution_secondary     difmap
_refine_ls_shift/su_max     0.001
_refine_ls_shift/su_mean     0.000
_refine_diff_density_max     0.608
_refine_diff_density_min     -0.358
_refine_ls_extinction_method     'SHELXL97 (Sheldrick, 2008)'
_refine_ls_extinction_coef     0.0081(3)
_refine_ls_extinction_expression
                                  'Fc^*^=kFc[1+0.001xFc^2^\l^3^/sin(2\q)]^-1/4^'
loop_
    _atom_type_symbol
    _atom_type_description
    _atom_type_scat_dispersion_real
    _atom_type_scat_dispersion_imag
    _atom_type_scat_source
    'Li' 'Li' -0.0003 0.0001
                         'International Tables Vol C Tables 4.2.6.8 and 6.1.1.4'
    'As' 'As' 0.0499 2.0058
                         'International Tables Vol C Tables 4.2.6.8 and 6.1.1.4'
    'S' 'S' 0.1246 0.1234
                         'International Tables Vol C Tables 4.2.6.8 and 6.1.1.4'
    'O' 'O' 0.0106 0.0060
                         'International Tables Vol C Tables 4.2.6.8 and 6.1.1.4'
    'H' 'H' 0.0000 0.0000
                         'International Tables Vol C Tables 4.2.6.8 and 6.1.1.4'
_computing_data_collection
;
<i>Philips PW1100 software</i> (Hornstra & Vossers, 1973)
;
_computing_cell_refinement     '<i>LLSQ</i> (Mereiter, 1992)'
_computing_data_reduction     '<i>PWD</i> (Mereiter, 1992)'
_computing_structure_solution     'SHELXS97 (Sheldrick, 2008)'
_computing_structure_refinement     'SHELXL97 (Sheldrick, 2008)'
_computing_molecular_graphics
          'Mercury (Macrae <i>et al.</i>, 2006) and DIAMOND (Brandenburg, 2012)'
_computing_publication_material
                        'SHELXL97 (Sheldrick, 2008) and publCIF (Westrip, 2010)'
loop_
    _atom_site_type_symbol
    _atom_site_label
    _atom_site_fract_x
    _atom_site_fract_y
    _atom_site_fract_z
    _atom_site_U_iso_or_equiv
    _atom_site_adp_type
    _atom_site_calc_flag
    _atom_site_refinement_flags
    _atom_site_occupancy
    _atom_site_symmetry_multiplicity
    _atom_site_disorder_assembly
    _atom_site_disorder_group
    Li Li1 0.5000 0.5000 0.5000 0.0393(13) Uani d S 1 2 . .
    Li Li2 0.2821(4) 0.7213(4) 0.5102(4) 0.0443(10) Uani d . 1 1 . .
    Li Li3 0.5000 0.5984(5) 0.7500 0.0311(11) Uani d S 1 2 . .
    Li Li4 0.0724(5) 0.8832(5) 0.4126(5) 0.0610(14) Uani d . 1 1 . .
    As As1 0.0000 0.40273(3) 0.2500 0.01865(8) Uani d S 1 2 . .
    As As2 0.5000 0.91402(2) 0.2500 0.01887(8) Uani d S 1 2 . .
    S S1 -0.12581(5) 0.53147(5) 0.31185(4) 0.02508(11) Uani d . 1 1 . .
    S S2 0.13565(5) 0.27910(5) 0.36066(4) 0.02849(12) Uani d . 1 1 . .
    S S3 0.37068(5) 1.03848(5) 0.31147(4) 0.02615(12) Uani d . 1 1 . .
    S S4 0.64151(6) 0.79087(5) 0.35891(4) 0.02873(12) Uani d . 1 1 . .
    O O1 0.55849(15) 0.47247(15) 0.66032(12) 0.0297(3) Uani d G 1 1 . .
    H H1A 0.6400 0.4629 0.6874 0.054(6) Uiso d G 1 1 . .
    H H1B 0.5239 0.4023 0.6655 0.054(6) Uiso d G 1 1 . .
    O O2 0.28906(17) 0.51048(16) 0.50233(12) 0.0330(3) Uani d G 1 1 . .
    H H2A 0.2693 0.4923 0.5512 0.068(8) Uiso d G 1 1 . .
    H H2B 0.2494 0.4564 0.4627 0.068(8) Uiso d G 1 1 . .
    O O3 0.48739(17) 0.72351(17) 0.51911(12) 0.0359(4) Uani d G 1 1 . .
    H H3A 0.5233 0.7696 0.5654 0.077(8) Uiso d G 1 1 . .
    H H3B 0.5211 0.7466 0.4775 0.077(8) Uiso d G 1 1 . .
    O O4 0.33730(16) 0.70514(14) 0.67279(12) 0.0303(3) Uani d G 1 1 . .
    H H4A 0.2703 0.6689 0.6804 0.051(6) Uiso d G 1 1 . .
    H H4B 0.3423 0.7745 0.7010 0.051(6) Uiso d G 1 1 . .
    O O5 0.05507(17) 0.72354(16) 0.48637(12) 0.0344(4) Uani d G 1 1 . .
    H H5A 0.0167 0.6700 0.4459 0.059(7) Uiso d G 1 1 . .
    H H5B 0.0110 0.7247 0.5248 0.059(7) Uiso d G 1 1 . .
    O O6 0.2558(2) 0.9454(2) 0.49965(14) 0.0486(5) Uani d G 1 1 . .
    H H6A 0.2939 0.9720 0.4614 0.107(11) Uiso d G 1 1 . .
    H H6B 0.2680 1.0022 0.5406 0.107(11) Uiso d G 1 1 . .
    O O7 0.1906(2) 0.7739(2) 0.34519(16) 0.0535(5) Uani d G 1 1 . .
    H H7A 0.1517 0.7256 0.3009 0.112(12) Uiso d G 1 1 . .
    H H7B 0.2329 0.8251 0.3220 0.112(12) Uiso d G 1 1 . .
    O O8 -0.05671(19) 1.0198(2) 0.36351(18) 0.0573(6) Uani d G 1 1 . .
    H H8A -0.0190 1.0806 0.3455 0.102(11) Uiso d G 1 1 . .
    H H8B -0.1288 1.0100 0.3210 0.102(11) Uiso d G 1 1 . .
loop_
    _atom_site_aniso_label
    _atom_site_aniso_U_11
    _atom_site_aniso_U_22
    _atom_site_aniso_U_33
    _atom_site_aniso_U_12
    _atom_site_aniso_U_13
    _atom_site_aniso_U_23
    Li1 0.035(3) 0.041(3) 0.041(3) 0.003(3) 0.010(2) 0.012(3)
    Li2 0.035(2) 0.038(2) 0.059(3) 0.0012(18) 0.013(2) 0.001(2)
    Li3 0.029(3) 0.030(3) 0.032(3) 0.000 0.006(2) 0.000
    Li4 0.049(3) 0.046(2) 0.086(4) 0.005(2) 0.017(3) 0.018(3)
    As1 0.01756(13) 0.01845(13) 0.01937(15) 0.000 0.00463(11) 0.000
    As2 0.02138(14) 0.01735(13) 0.01920(15) 0.000 0.00807(11) 0.000
    S1 0.0240(2) 0.0256(2) 0.0277(3) 0.00128(18) 0.0108(2) -0.0028(2)
    S2 0.0273(3) 0.0254(2) 0.0287(3) 0.0044(2) 0.0022(2) 0.0044(2)
    S3 0.0294(3) 0.0243(2) 0.0287(3) 0.00180(19) 0.0148(2) -0.0032(2)
    S4 0.0294(3) 0.0266(2) 0.0286(3) 0.0047(2) 0.0063(2) 0.0071(2)
    O1 0.0293(8) 0.0294(7) 0.0276(8) 0.0006(6) 0.0042(6) 0.0006(6)
    O2 0.0358(8) 0.0319(8) 0.0293(8) -0.0075(7) 0.0066(7) -0.0028(7)
    O3 0.0358(9) 0.0438(9) 0.0290(9) -0.0110(7) 0.0110(7) -0.0023(8)
    O4 0.0314(8) 0.0250(7) 0.0365(9) -0.0023(6) 0.0130(7) -0.0017(6)
    O5 0.0385(9) 0.0360(8) 0.0311(9) -0.0074(7) 0.0140(7) -0.0056(7)
    O6 0.0590(12) 0.0413(9) 0.0406(11) -0.0078(9) 0.0076(10) -0.0058(9)
    O7 0.0693(14) 0.0463(11) 0.0568(13) -0.0217(10) 0.0367(11) -0.0157(10)
    O8 0.0377(10) 0.0424(11) 0.0836(16) 0.0008(9) 0.0052(10) 0.0137(11)
_geom_special_details
;
All e.s.d.'s (except the e.s.d. in the dihedral angle between two l.s. planes)
are estimated using the full covariance matrix. The cell e.s.d.'s are taken
into account individually in the estimation of e.s.d.'s in distances, angles
and torsion angles; correlations between e.s.d.'s in cell parameters are only
used when they are defined by crystal symmetry. An approximate (isotropic)
treatment of cell e.s.d.'s is used for estimating e.s.d.'s involving l.s.
planes.
;
loop_
    _geom_bond_atom_site_label_1
    _geom_bond_atom_site_label_2
    _geom_bond_site_symmetry_2
    _geom_bond_distance
    _geom_bond_publ_flag
    Li1 O2 . 2.130(2) y
    Li1 O2 3_666 2.130(2) ?
    Li1 O1 . 2.203(2) y
    Li1 O1 3_666 2.203(2) ?
    Li1 O3 . 2.274(2) y
    Li1 O3 3_666 2.274(2) ?
    Li2 O3 . 2.026(4) y
    Li2 O2 . 2.127(5) y
    Li2 O5 . 2.202(4) y
    Li2 O4 . 2.225(5) y
    Li2 O6 . 2.271(5) y
    Li2 O7 . 2.319(5) y
    Li3 O4 4_657 1.991(3) ?
    Li3 O4 . 1.991(3) y
    Li3 O1 . 2.009(4) y
    Li3 O1 4_657 2.009(4) ?
    Li4 O8 . 1.876(5) y
    Li4 O5 . 1.957(5) y
    Li4 O6 . 1.990(6) y
    Li4 O7 . 2.054(6) y
    As1 S2 4_556 2.1482(6) ?
    As1 S2 . 2.1482(6) y
    As1 S1 4_556 2.1711(6) ?
    As1 S1 . 2.1711(6) y
    As2 S4 4_656 2.1574(6) ?
    As2 S4 . 2.1574(6) y
    As2 S3 . 2.1677(6) y
    As2 S3 4_656 2.1677(6) ?
    O1 H1A . 0.80 ?
    O1 H1B . 0.80 ?
    O2 H2A . 0.80 ?
    O2 H2B . 0.80 ?
    O3 H3A . 0.80 ?
    O3 H3B . 0.80 ?
    O4 H4A . 0.80 ?
    O4 H4B . 0.80 ?
    O5 H5A . 0.80 ?
    O5 H5B . 0.80 ?
    O6 H6A . 0.80 ?
    O6 H6B . 0.80 ?
    O7 H7A . 0.80 ?
    O7 H7B . 0.80 ?
    O8 H8A . 0.80 ?
    O8 H8B . 0.80 ?
loop_
    _geom_angle_atom_site_label_1
    _geom_angle_atom_site_label_2
    _geom_angle_atom_site_label_3
    _geom_angle_site_symmetry_1
    _geom_angle_site_symmetry_3
    _geom_angle
    _geom_angle_publ_flag
    O2 Li1 O2 . 3_666 180.0 ?
    O2 Li1 O1 . 3_666 92.91(6) ?
    O2 Li1 O1 3_666 3_666 87.09(6) ?
    O2 Li1 O1 . . 87.09(6) ?
    O2 Li1 O1 3_666 . 92.91(6) ?
    O1 Li1 O1 3_666 . 180.0 ?
    O2 Li1 O3 . 3_666 98.16(6) ?
    O2 Li1 O3 3_666 3_666 81.84(6) ?
    O1 Li1 O3 3_666 3_666 90.41(6) ?
    O1 Li1 O3 . 3_666 89.59(6) ?
    O2 Li1 O3 . . 81.84(6) ?
    O2 Li1 O3 3_666 . 98.16(6) ?
    O1 Li1 O3 3_666 . 89.59(6) ?
    O1 Li1 O3 . . 90.41(6) ?
    O3 Li1 O3 3_666 . 180.0 ?
    O3 Li2 O2 . . 88.03(18) ?
    O3 Li2 O5 . . 174.8(3) ?
    O2 Li2 O5 . . 92.89(17) ?
    O3 Li2 O4 . . 90.12(18) ?
    O2 Li2 O4 . . 88.84(18) ?
    O5 Li2 O4 . . 94.98(19) ?
    O3 Li2 O6 . . 95.14(18) ?
    O2 Li2 O6 . . 172.9(3) ?
    O5 Li2 O6 . . 83.40(16) ?
    O4 Li2 O6 . . 97.45(19) ?
    O3 Li2 O7 . . 98.6(2) ?
    O2 Li2 O7 . . 100.6(2) ?
    O5 Li2 O7 . . 76.20(15) ?
    O4 Li2 O7 . . 167.3(2) ?
    O6 Li2 O7 . . 72.74(15) ?
    O4 Li3 O4 4_657 . 114.7(3) ?
    O4 Li3 O1 4_657 . 110.23(7) ?
    O4 Li3 O1 . . 109.58(7) ?
    O4 Li3 O1 4_657 4_657 109.58(7) ?
    O4 Li3 O1 . 4_657 110.23(7) ?
    O1 Li3 O1 . 4_657 101.7(2) ?
    O8 Li4 O5 . . 129.8(3) ?
    O8 Li4 O6 . . 114.2(3) ?
    O5 Li4 O6 . . 97.9(3) ?
    O8 Li4 O7 . . 130.4(3) ?
    O5 Li4 O7 . . 88.2(2) ?
    O6 Li4 O7 . . 84.6(2) ?
    S2 As1 S2 4_556 . 109.21(3) ?
    S2 As1 S1 4_556 4_556 111.42(2) ?
    S2 As1 S1 . 4_556 109.04(2) ?
    S2 As1 S1 4_556 . 109.04(2) ?
    S2 As1 S1 . . 111.42(2) ?
    S1 As1 S1 4_556 . 106.72(3) ?
    S4 As2 S4 4_656 . 109.87(4) ?
    S4 As2 S3 4_656 . 106.15(2) ?
    S4 As2 S3 . . 112.69(2) ?
    S4 As2 S3 4_656 4_656 112.69(2) ?
    S4 As2 S3 . 4_656 106.15(2) ?
    S3 As2 S3 . 4_656 109.40(3) ?
    Li3 O1 Li1 . . 122.93(10) ?
    Li3 O1 H1A . . 102.7 ?
    Li1 O1 H1A . . 115.8 ?
    Li3 O1 H1B . . 106.3 ?
    Li1 O1 H1B . . 102.6 ?
    H1A O1 H1B . . 105.0 ?
    Li2 O2 Li1 . . 95.65(13) ?
    Li2 O2 H2A . . 99.3 ?
    Li1 O2 H2A . . 120.5 ?
    Li2 O2 H2B . . 134.3 ?
    Li1 O2 H2B . . 104.1 ?
    H2A O2 H2B . . 105.0 ?
    Li2 O3 Li1 . . 94.22(14) ?
    Li2 O3 H3A . . 105.0 ?
    Li1 O3 H3A . . 130.2 ?
    Li2 O3 H3B . . 127.1 ?
    Li1 O3 H3B . . 98.5 ?
    H3A O3 H3B . . 105.0 ?
    Li3 O4 Li2 . . 121.68(14) ?
    Li3 O4 H4A . . 105.3 ?
    Li2 O4 H4A . . 102.5 ?
    Li3 O4 H4B . . 105.9 ?
    Li2 O4 H4B . . 114.8 ?
    H4A O4 H4B . . 105.0 ?
    Li4 O5 Li2 . . 80.7(2) ?
    Li4 O5 H5A . . 105.4 ?
    Li2 O5 H5A . . 111.0 ?
    Li4 O5 H5B . . 120.8 ?
    Li2 O5 H5B . . 130.7 ?
    H5A O5 H5B . . 105.0 ?
    Li4 O6 Li2 . . 78.26(19) ?
    Li4 O6 H6A . . 102.8 ?
    Li2 O6 H6A . . 107.9 ?
    Li4 O6 H6B . . 126.3 ?
    Li2 O6 H6B . . 132.2 ?
    H6A O6 H6B . . 105.0 ?
    Li4 O7 Li2 . . 75.9(2) ?
    Li4 O7 H7A . . 118.8 ?
    Li2 O7 H7A . . 128.0 ?
    Li4 O7 H7B . . 107.4 ?
    Li2 O7 H7B . . 117.9 ?
    H7A O7 H7B . . 105.0 ?
    Li4 O8 H8A . . 109.9 ?
    Li4 O8 H8B . . 124.1 ?
    H8A O8 H8B . . 105.0 ?
loop_
    _geom_hbond_atom_site_label_D
    _geom_hbond_atom_site_label_H
    _geom_hbond_atom_site_label_A
    _geom_hbond_site_symmetry_A
    _geom_hbond_distance_DH
    _geom_hbond_distance_HA
    _geom_hbond_distance_DA
    _geom_hbond_angle_DHA
    O1 H1A S1 2_665 0.80 2.49 3.262(2) 162.7
    O1 H1B S4 3_666 0.80 2.51 3.287(2) 163.2
    O2 H2A S1 3_566 0.80 2.76 3.531(2) 162.3
    O2 H2B S2 . 0.80 2.37 3.167(2) 173.4
    O3 H3A S3 3_676 0.80 2.61 3.400(2) 167.5
    O3 H3B S4 . 0.80 2.39 3.190(2) 172.5
    O4 H4A S1 3_566 0.80 2.51 3.240(2) 153.3
    O4 H4B S3 2_575 0.80 2.42 3.207(2) 170.2
    O5 H5A S1 . 0.80 2.45 3.247(2) 171.6
    O5 H5B S2 3_566 0.80 2.50 3.303(2) 177.2
    O6 H6A S3 . 0.80 2.57 3.354(2) 168.0
    O6 H6B S4 3_676 0.80 2.54 3.307(2) 161.7
    O7 H7A S1 4_556 0.80 2.49 3.244(2) 156.5
    O7 H7B S3 . 0.80 2.58 3.333(2) 156.9
    O8 H8A S2 1_565 0.80 2.50 3.253(2) 157.4
    O8 H8B S3 4_556 0.80 2.61 3.394(2) 166.3
data_global
_journal_date_recd_electronic     2013-04-19
_journal_date_accepted     2013-04-22
_journal_name_full     'Acta Crystallographica, Section E'
_journal_year     2013
_journal_volume     69
_journal_issue      5
_journal_page_first     i30
_journal_page_last     i31
_journal_paper_category     QI
_journal_paper_doi     10.1107/S1600536813010921
_journal_coeditor_code     PJ2002
_publ_contact_author_name     'Kurt Mereiter'
_publ_contact_author_address
;
Institute of Chemical Technology and Analytics,
Vienna University of Technology,
Getreidemarkt 9/164SC, A-1060 Vienna, Austria
;
_publ_contact_author_email     'kurt.mereiter@tuwien.ac.at'
_publ_contact_author_fax     '43 1 58801 17199'
_publ_contact_author_phone     '43 1 58801 17111'
_publ_section_title
;
Trilithium thioarsenate octahydrate
;
loop_
    _publ_author_name
    _publ_author_footnote
    _publ_author_address
    'Mereiter, Kurt' .
;
Institute of Chemical Technology and Analytics,
Vienna University of Technology,
Getreidemarkt 9/164SC, A-1060 Vienna, Austria
;
