# Supplementary material for: Trilithium thio­arsenate octa­hydrate
Source: Acta Crystallogr Sect E Struct Rep Online. 2013 Apr 27;69(Pt 5):i30–1. doi: 10.1107/S1600536813010921 (PMC3647787; doi:10.1107/S1600536813010921)
Supplement: Supplementary file 2 [file e-69-00i30-Isup2.hkl]

# 
# h,k,l, Fc-squared, Fo-squared, sigma(Fo-squared) and status flag 
# 
data_I
_shelx_title 'Li3AsS4.8H2O LIASRT_J3FR REC98 0.8/105H2O' 
_shelx_refln_list_code          4 
_shelx_F_calc_maximum      338.05 
_exptl_crystal_F_000       744.00 
_reflns_d_resolution_high  0.7105 
 
loop_ 
 _symmetry_equiv_pos_as_xyz 
 'x, y, z' 
 'x, -y, z+1/2' 
 '-x, -y, -z' 
 '-x, y, -z-1/2' 
 
_cell_length_a    10.0360 
_cell_length_b    10.0640 
_cell_length_c    14.2640 
_cell_angle_alpha  90.000 
_cell_angle_beta  107.300 
_cell_angle_gamma  90.000 
 
_shelx_F_squared_multiplier     1.000 
 
loop_ 
 _refln_index_h 
 _refln_index_k 
 _refln_index_l 
 _refln_F_squared_calc 
 _refln_F_squared_meas 
 _refln_F_squared_sigma 
 _refln_observed_status 
   1   0   0      300.41      259.43      4.43 o 
   2   0   0    11432.10    11455.13    118.10 o 
   3   0   0      371.16      367.73     13.40 o 
   4   0   0       91.21       67.77      4.91 o 
   5   0   0     2533.84     2481.72     23.31 o 
   6   0   0    12233.61    12135.87     93.33 o 
   7   0   0      225.43      217.03     12.85 o 
   8   0   0    13964.41    13812.32    108.53 o 
   9   0   0       10.86       -1.34      9.90 o 
  10   0   0      109.87      123.41     11.41 o 
  11   0   0        1.40       -4.84     11.60 o 
  12   0   0       14.51        2.97     26.99 o 
  13   0   0       96.87      110.61     16.66 o 
   0   1   0      229.79      226.76      2.77 o 
   1   1   0    12621.92    12763.54    317.73 o 
   2   1   0      148.34      149.11      5.63 o 
   3   1   0       35.51       60.24      7.94 o 
   4   1   0        9.13       12.88      3.72 o 
   5   1   0      158.91      160.62      5.37 o 
   6   1   0       95.46       91.77      5.73 o 
   7   1   0    14847.84    14637.31    102.69 o 
   8   1   0        0.59        1.40      7.09 o 
   9   1   0     4781.83     4800.57     37.51 o 
  10   1   0      117.96      116.17      9.53 o 
  11   1   0       67.17       77.25     10.11 o 
  12   1   0       15.09       15.93     10.94 o 
  13   1   0      153.67      174.21     13.41 o 
   0   2   0     2273.99     2405.77     15.74 o 
   1   2   0      197.16      197.28      5.10 o 
   2   2   0     1397.40     1446.12     27.81 o 
   3   2   0      194.80      175.32      4.91 o 
   4   2   0     2198.04     2343.74     44.62 o 
   5   2   0      103.31       86.87      3.88 o 
   6   2   0      702.44      717.31      7.68 o 
   7   2   0      414.14      402.22      6.86 o 
   8   2   0      829.85      800.51     14.66 o 
   9   2   0       14.57       10.87      6.31 o 
  10   2   0      809.77      794.66     11.32 o 
  11   2   0       16.19       17.60      7.72 o 
  12   2   0        3.03        8.11     10.96 o 
  13   2   0        2.89       -3.44      9.54 o 
   0   3   0      464.95      456.15      5.42 o 
   1   3   0     1385.55     1385.28     16.43 o 
   2   3   0     1109.77     1083.79     24.91 o 
   3   3   0     1924.41     2042.06     46.91 o 
   4   3   0      422.80      414.26     10.37 o 
   5   3   0      551.42      592.39      6.68 o 
   6   3   0       91.98      108.45      5.82 o 
   7   3   0      221.97      203.87      9.11 o 
   8   3   0       72.59       72.94      8.66 o 
   9   3   0      223.87      227.04      7.59 o 
  10   3   0        0.67        1.68      7.14 o 
  11   3   0        1.10       10.54      9.41 o 
  12   3   0       70.10       96.35     11.66 o 
  13   3   0      166.59      169.24     10.78 o 
   0   4   0    26972.41    27624.92    163.47 o 
   1   4   0      121.60      122.35      4.61 o 
   2   4   0     4553.01     4433.63     76.19 o 
   3   4   0      192.31      187.97      4.20 o 
   4   4   0    11138.18    11185.27    226.25 o 
   5   4   0     1068.73     1064.20     17.21 o 
   6   4   0      700.52      668.50     16.16 o 
   7   4   0        6.62        3.82      5.13 o 
   8   4   0       25.53       27.19      5.89 o 
   9   4   0       38.20       38.30      6.66 o 
  10   4   0     1875.79     1851.52     17.33 o 
  11   4   0       95.38       81.19      9.20 o 
  12   4   0     1722.52     1736.38     23.82 o 
   0   5   0     2665.61     2668.90     19.88 o 
   1   5   0     3023.57     3213.62     24.93 o 
   2   5   0        0.85       11.43      5.40 o 
   3   5   0    15029.16    15072.58    241.01 o 
   4   5   0       24.23       23.88      4.29 o 
   5   5   0    14466.66    14141.80    254.22 o 
   6   5   0       54.85       62.19      5.28 o 
   7   5   0       24.00       18.96      5.68 o 
   8   5   0        0.70        7.77      9.95 o 
   9   5   0     1095.59     1136.71     13.08 o 
  10   5   0        0.64       -4.81     10.21 o 
  11   5   0     3040.17     3143.87     24.93 o 
  12   5   0       45.38       51.74      9.69 o 
   0   6   0     5593.06     5480.44     37.25 o 
   1   6   0        0.30        5.14      4.55 o 
   2   6   0     5625.33     5766.26     63.28 o 
   3   6   0      603.54      596.11     16.87 o 
   4   6   0     4973.71     4991.60     86.07 o 
   5   6   0        2.55       18.22      5.25 o 
   6   6   0     3354.47     3416.04     56.26 o 
   7   6   0       57.90       74.74      6.43 o 
   8   6   0     2322.62     2277.65     18.33 o 
   9   6   0       22.45       28.78      7.47 o 
  10   6   0     1042.82     1069.70     17.15 o 
  11   6   0       12.20       12.99      9.09 o 
  12   6   0      585.96      600.84     18.79 o 
   0   7   0      149.81      170.78     12.11 o 
   1   7   0     6604.89     6491.04     34.38 o 
   2   7   0      234.22      215.67      5.66 o 
   3   7   0      171.21      182.42      5.63 o 
   4   7   0       93.15       95.76      6.84 o 
   5   7   0      150.79      174.27      7.85 o 
   6   7   0       54.77       52.23      6.29 o 
   7   7   0     1787.30     1829.53     27.72 o 
   8   7   0      119.60      131.90      9.07 o 
   9   7   0      403.10      393.51     10.32 o 
  10   7   0       56.44       74.22     10.61 o 
  11   7   0       33.26       45.73     14.33 o 
   0   8   0      139.80      145.10      7.96 o 
   1   8   0     1255.27     1246.37     11.47 o 
   2   8   0       51.86       69.15      5.53 o 
   3   8   0       11.61       20.13      5.28 o 
   4   8   0      169.38      208.79     12.03 o 
   5   8   0       10.28        7.17      6.05 o 
   6   8   0      158.05      149.59      9.26 o 
   7   8   0      552.94      567.98     10.45 o 
   8   8   0      234.32      219.65      9.49 o 
   9   8   0       34.39       47.41     19.16 o 
  10   8   0       27.97       39.10      9.11 o 
  11   8   0        0.95       31.02     17.83 o 
   0   9   0     2462.87     2405.26     23.58 o 
   1   9   0      542.16      560.63      8.91 o 
   2   9   0      173.09      183.11      6.86 o 
   3   9   0      158.82      147.36      6.98 o 
   4   9   0      223.11      212.30      9.00 o 
   5   9   0       10.45       10.10      6.77 o 
   6   9   0      230.05      234.96      8.71 o 
   7   9   0      931.81      936.88     18.97 o 
   8   9   0      430.24      468.78     11.13 o 
   9   9   0       31.70       25.25     11.37 o 
  10   9   0       35.84       43.92      9.96 o 
   0  10   0     2262.99     2286.73     23.05 o 
   1  10   0       10.74       12.25      6.38 o 
   2  10   0     1283.06     1271.72     13.84 o 
   3  10   0      275.13      268.26      8.35 o 
   4  10   0     1170.72     1155.68     13.25 o 
   5  10   0        5.29        5.28      7.49 o 
   6  10   0     2006.89     1952.23     23.09 o 
   7  10   0        1.51       -5.90      8.30 o 
   8  10   0      266.33      263.83     10.59 o 
   9  10   0       23.80       16.61      9.77 o 
   0  11   0       24.09       22.25      9.49 o 
   1  11   0      126.03      138.82     10.68 o 
   2  11   0      129.89      142.49      9.69 o 
   3  11   0     4020.48     3991.16     35.02 o 
   4  11   0        9.71        4.35      8.03 o 
   5  11   0     2746.08     2735.34     32.47 o 
   6  11   0        0.61       -1.31      8.47 o 
   7  11   0       47.16       56.42      9.12 o 
   8  11   0        0.99        4.94      9.43 o 
   0  12   0      497.43      504.02     14.07 o 
   1  12   0        7.49       10.82      9.17 o 
   2  12   0      873.09      840.74     13.07 o 
   3  12   0      265.46      242.90     10.28 o 
   4  12   0     3552.84     3580.93     32.91 o 
   5  12   0       75.25       66.32      9.71 o 
   6  12   0      100.42      116.89     12.52 o 
   7  12   0        4.83       10.46     10.43 o 
   0  13   0        3.33      -11.40     11.40 o 
   1  13   0        7.70        5.47      9.00 o 
   2  13   0      162.36      173.03      9.86 o 
   3  13   0      431.04      459.92     16.92 o 
   4  13   0      286.03      280.90     11.69 o 
   5  13   0      114.95      142.55     11.76 o 
   0  14   0        5.77        5.92     18.56 o 
   1  14   0      129.00      137.25     10.53 o 
   2  14   0       75.61       71.05     11.77 o 
 -13   1   1       70.87       71.96     15.27 o 
 -12   1   1       28.60       32.02     13.26 o 
 -11   1   1       18.98       31.43     11.61 o 
 -10   1   1      106.94      117.31     11.32 o 
  -9   1   1     2570.51     2532.68     29.43 o 
  -8   1   1       96.72       86.86     11.46 o 
  -7   1   1     1404.64     1369.25     17.83 o 
  -6   1   1        2.66       -4.53      6.15 o 
  -5   1   1     2422.30     2366.27     38.97 o 
  -4   1   1      648.70      638.45     21.92 o 
  -3   1   1     5405.87     5289.91    189.44 o 
  -2   1   1        0.53       15.57      6.68 o 
  -1   1   1     5548.83     5954.94    189.35 o 
   0   1   1       45.04       54.07      5.20 o 
   1   1   1     6902.92     6740.17    212.00 o 
   2   1   1      464.86      474.67     16.42 o 
   3   1   1      735.81      702.75     26.30 o 
   4   1   1      151.30      138.67      5.89 o 
   5   1   1     6893.11     6904.32    134.55 o 
   6   1   1      305.34      323.76     10.30 o 
   7   1   1     6468.83     6437.73     54.88 o 
   8   1   1      154.09      151.02     18.91 o 
   9   1   1       27.64       20.11     16.82 o 
  10   1   1       47.78       21.31     12.00 o 
  11   1   1       13.08       25.10     20.39 o 
  12   1   1        2.03       -4.79     13.70 o 
  13   1   1      736.87      730.38     22.85 o 
 -13   2   1        2.46      -15.12     15.12 o 
 -12   2   1      990.35      996.09     22.50 o 
 -11   2   1        3.81       -4.46     12.10 o 
 -10   2   1     1930.01     1943.43     26.36 o 
  -9   2   1        1.31       15.87      9.29 o 
  -8   2   1     3347.80     3315.71     93.77 o 
  -7   2   1      209.14      192.85      9.11 o 
  -6   2   1     4848.51     4827.14    122.53 o 
  -5   2   1       29.80       13.60      6.98 o 
  -4   2   1     6543.85     6276.42    242.10 o 
  -3   2   1       84.01       84.59      7.34 o 
  -2   2   1    18266.44    18386.26    737.68 o 
  -1   2   1       23.16       40.01      3.96 o 
   0   2   1    12819.17    12952.33    164.19 o 
   1   2   1       21.08       37.44      3.54 o 
   2   2   1      425.24      413.32     20.80 o 
   3   2   1      498.90      470.92      8.02 o 
   4   2   1     9046.46     8858.39    266.55 o 
   5   2   1      126.58      149.35      6.74 o 
   6   2   1     9742.89     9435.82    177.11 o 
   7   2   1       18.73       21.70      7.85 o 
   8   2   1     1378.94     1411.44     20.21 o 
   9   2   1       26.57       49.22     10.13 o 
  10   2   1      628.61      655.36     20.22 o 
  11   2   1        1.07       -2.68     12.47 o 
  12   2   1     1549.93     1536.59     27.62 o 
  13   2   1        0.15       -2.74     15.68 o 
 -13   3   1     1108.33     1137.29     67.67 o 
 -12   3   1        0.04      -13.87     13.87 o 
 -11   3   1     4625.49     4635.66    100.76 o 
 -10   3   1        6.58        0.49     17.56 o 
  -9   3   1      299.75      301.28     12.43 o 
  -8   3   1       20.81       11.61     12.59 o 
  -7   3   1      669.72      664.83     35.79 o 
  -6   3   1      260.84      233.25      8.68 o 
  -5   3   1    18809.05    18454.49    766.74 o 
  -4   3   1      136.48      134.73      6.25 o 
  -3   3   1    24258.69    23702.68   1116.98 o 
  -2   3   1       65.83       83.37      4.76 o 
  -1   3   1     2351.58     2122.75     56.92 o 
   0   3   1       27.41       35.97      3.93 o 
   1   3   1     6952.42     6942.54    171.36 o 
   2   3   1      198.09      173.93      7.13 o 
   3   3   1    19727.52    19184.42    760.76 o 
   4   3   1       40.61       59.00     10.75 o 
   5   3   1    12151.56    12087.11    357.71 o 
   6   3   1       66.93       59.89      7.62 o 
   7   3   1       31.55       34.43      8.12 o 
   8   3   1        2.70       -3.08     11.67 o 
   9   3   1     1228.34     1241.25     31.66 o 
  10   3   1       48.95       52.11     23.49 o 
  11   3   1     2357.79     2343.23     32.44 o 
  12   3   1       26.81       31.17     18.61 o 
 -13   4   1       31.05       31.86     16.22 o 
 -12   4   1     1831.85     1844.66     30.89 o 
 -11   4   1       94.27      120.93     13.74 o 
 -10   4   1     2318.82     2242.27     70.41 o 
  -9   4   1       45.64       44.27     10.47 o 
  -8   4   1       79.75      104.13      9.93 o 
  -7   4   1       19.49       28.83      8.04 o 
  -6   4   1     1416.98     1490.33     30.72 o 
  -5   4   1       44.07       47.26      6.67 o 
  -4   4   1    34033.69    33735.62   1227.97 o 
  -3   4   1      709.42      688.58     32.55 o 
  -2   4   1     5130.53     5159.20    133.66 o 
  -1   4   1     1318.20     1339.02     15.50 o 
   0   4   1     6319.82     6609.15     51.26 o 
   1   4   1      543.94      566.60     14.05 o 
   2   4   1     8178.56     8136.28    299.48 o 
   3   4   1      397.51      417.94     25.54 o 
   4   4   1    10916.20    10913.91    453.55 o 
   5   4   1      388.68      365.41     28.28 o 
   6   4   1      221.56      202.73      9.28 o 
   7   4   1        1.77       15.98      8.21 o 
   8   4   1      250.08      214.13     27.99 o 
   9   4   1      290.01      297.00     20.63 o 
  10   4   1     2438.90     2424.73     69.07 o 
  11   4   1        0.19       16.23     41.63 o 
  12   4   1     1006.71     1066.58     24.48 o 
 -12   5   1       21.00       23.35     15.48 o 
 -11   5   1      347.42      349.76     16.82 o 
 -10   5   1       12.49       10.56     15.40 o 
  -9   5   1       49.87       55.04     11.08 o 
  -8   5   1        8.53       11.04     28.22 o 
  -7   5   1      509.42      513.07     16.47 o 
  -6   5   1       56.84       55.00      8.37 o 
  -5   5   1      475.71      463.58     16.87 o 
  -4   5   1      866.90      870.83     32.46 o 
  -3   5   1     6718.16     6508.28    187.31 o 
  -2   5   1       35.89       41.57      5.87 o 
  -1   5   1       21.67       25.29      6.20 o 
   0   5   1      135.38      126.18      6.88 o 
   1   5   1      284.11      323.35      7.67 o 
   2   5   1      295.23      313.16      7.81 o 
   3   5   1      734.48      702.00     28.17 o 
   4   5   1      275.09      292.66     15.01 o 
   5   5   1     5615.95     5482.94    211.08 o 
   6   5   1        6.63        7.52      8.24 o 
   7   5   1      195.35      223.10     10.98 o 
   8   5   1        3.93       14.04      9.98 o 
   9   5   1      342.40      326.12     16.31 o 
  10   5   1      232.50      243.65     15.06 o 
  11   5   1       35.94       15.79     24.14 o 
  12   5   1       17.75       13.49     15.07 o 
 -12   6   1       22.20       25.29     22.98 o 
 -11   6   1       19.82       12.27     14.18 o 
 -10   6   1        3.05       -0.30     17.79 o 
  -9   6   1       32.60       26.02     11.93 o 
  -8   6   1       60.05       67.84     11.04 o 
  -7   6   1      671.11      681.59     28.69 o 
  -6   6   1      478.01      506.90     41.01 o 
  -5   6   1      234.86      241.72     17.63 o 
  -4   6   1     1467.57     1506.26     48.80 o 
  -3   6   1      759.97      726.88     12.30 o 
  -2   6   1      204.93      220.48      8.12 o 
  -1   6   1      603.56      576.33     10.47 o 
   0   6   1     1194.66     1166.83     14.59 o 
   1   6   1      146.87      140.82     15.81 o 
   2   6   1    13394.23    13137.07    296.72 o 
   3   6   1       46.20       50.77     13.43 o 
   4   6   1       50.65       64.72      7.56 o 
   5   6   1      105.99      128.00      8.98 o 
   6   6   1     1415.24     1405.64     60.67 o 
   7   6   1       10.83       22.26     36.58 o 
   8   6   1     1299.33     1287.05     24.96 o 
   9   6   1       34.94       24.36     12.16 o 
  10   6   1     1287.90     1290.14     47.46 o 
  11   6   1      100.27       90.51     15.60 o 
 -11   7   1       10.49        0.04     16.09 o 
 -10   7   1       63.39       61.85     13.66 o 
  -9   7   1     1673.38     1739.53     56.79 o 
  -8   7   1      398.06      443.92     30.84 o 
  -7   7   1     5158.99     5097.03    162.77 o 
  -6   7   1        2.77       10.63      9.22 o 
  -5   7   1     1035.19     1021.92     16.89 o 
  -4   7   1        4.97        8.79      7.73 o 
  -3   7   1       63.61       67.59      7.94 o 
  -2   7   1      303.90      295.56      9.62 o 
  -1   7   1     4742.94     4834.92     42.52 o 
   0   7   1      288.70      323.17     13.67 o 
   1   7   1     6012.20     6073.30     57.36 o 
   2   7   1      277.73      273.70     14.76 o 
   3   7   1      541.90      521.59     12.07 o 
   4   7   1       30.42       19.28      8.46 o 
   5   7   1       15.46       24.47     11.36 o 
   6   7   1      294.71      291.06     25.64 o 
   7   7   1     3929.79     3881.74    173.26 o 
   8   7   1       51.66       80.85     11.59 o 
   9   7   1     2680.70     2621.22     52.29 o 
  10   7   1        6.00       50.29     12.60 o 
  11   7   1      147.33      143.77     21.96 o 
 -11   8   1        5.40       13.52     14.86 o 
 -10   8   1      205.58      195.95     15.90 o 
  -9   8   1       35.27       14.48     13.72 o 
  -8   8   1     6256.75     6260.25    124.64 o 
  -7   8   1       17.26       32.04     11.35 o 
  -6   8   1     2767.39     2816.47     43.32 o 
  -5   8   1      115.33      106.90     10.13 o 
  -4   8   1     1037.43     1057.79     45.70 o 
  -3   8   1       23.48       25.49      8.27 o 
  -2   8   1     3897.23     3963.94     47.87 o 
  -1   8   1       18.97       45.59      9.76 o 
   0   8   1    25564.55    25174.39    188.61 o 
   1   8   1        2.30       -8.27      8.27 o 
   2   8   1     2467.09     2437.54     58.89 o 
   3   8   1        6.12        3.69      8.53 o 
   4   8   1       98.69       94.85     11.78 o 
   5   8   1       20.03       14.06      9.86 o 
   6   8   1     5016.19     5058.23    132.07 o 
   7   8   1       16.89       -6.78     12.23 o 
   8   8   1     3190.15     3197.04     42.22 o 
   9   8   1      119.16      126.91     14.58 o 
  10   8   1       92.60       83.50     15.63 o 
 -10   9   1       12.14       27.14     14.72 o 
  -9   9   1     1430.14     1435.71     87.46 o 
  -8   9   1       53.93       39.67     18.38 o 
  -7   9   1     4510.40     4537.59    104.60 o 
  -6   9   1       25.60       15.91     11.70 o 
  -5   9   1      982.76      943.92     18.65 o 
  -4   9   1        5.29       -9.98     19.72 o 
  -3   9   1       85.66       85.46     13.87 o 
  -2   9   1      174.90      171.67     10.85 o 
  -1   9   1     4646.09     4580.89     43.62 o 
   0   9   1       28.60       25.51      9.55 o 
   1   9   1     3887.38     3888.54     54.83 o 
   2   9   1        1.50        4.61     23.59 o 
   3   9   1      192.06      187.24     11.65 o 
   4   9   1       18.62       10.68     15.73 o 
   5   9   1      112.08      139.09     11.85 o 
   6   9   1      151.33      155.23     13.41 o 
   7   9   1     2223.28     2282.84     86.73 o 
   8   9   1       37.29       86.94     12.89 o 
   9   9   1     1382.12     1382.08     50.57 o 
  10   9   1       12.20        0.10     19.21 o 
  -9  10   1       46.27       53.52     14.98 o 
  -8  10   1      173.22      152.72     15.85 o 
  -7  10   1       25.31       39.97     13.05 o 
  -6  10   1      462.84      471.85     48.75 o 
  -5  10   1        8.23        7.43     11.60 o 
  -4  10   1      546.32      559.16     19.21 o 
  -3  10   1      229.35      220.07     12.25 o 
  -2  10   1        6.22       30.55     22.84 o 
  -1  10   1      260.61      255.68     13.77 o 
   0  10   1      911.83      939.23     17.80 o 
   1  10   1      345.11      340.77     13.58 o 
   2  10   1     3971.46     3885.24     40.62 o 
   3  10   1       41.95       58.01     14.50 o 
   4  10   1       74.40       50.35     12.17 o 
   5  10   1      541.83      532.08     29.28 o 
   6  10   1       20.61        9.53     12.99 o 
   7  10   1      181.70      197.23     14.49 o 
   8  10   1      377.94      379.83     18.06 o 
   9  10   1       14.06       10.57     15.67 o 
  -8  11   1        8.91        5.75     15.06 o 
  -7  11   1       90.86      105.74     14.49 o 
  -6  11   1      252.99      291.60     15.60 o 
  -5  11   1      135.11      144.93     14.90 o 
  -4  11   1      383.23      367.04     15.64 o 
  -3  11   1      160.11      146.03     13.54 o 
  -2  11   1      157.76      156.85     12.85 o 
  -1  11   1      115.23      132.04     17.60 o 
   0  11   1       63.76       47.46     26.78 o 
   1  11   1       84.88       71.22     12.22 o 
   2  11   1      226.90      250.00     14.17 o 
   3  11   1        3.29       -0.74     24.93 o 
   4  11   1      592.22      622.77     37.10 o 
   5  11   1      472.94      469.24     24.45 o 
   6  11   1      138.11      134.56     23.70 o 
   7  11   1       10.45       37.18     14.35 o 
   8  11   1       60.54       68.31     15.67 o 
  -7  12   1        9.12       42.08     14.98 o 
  -6  12   1      360.68      366.98     18.19 o 
  -5  12   1      342.23      352.69     34.76 o 
  -4  12   1     1399.78     1387.23     38.42 o 
  -3  12   1      710.92      712.21     21.78 o 
  -2  12   1      397.49      400.29     16.91 o 
  -1  12   1       16.65       20.87     12.51 o 
   0  12   1       29.87       40.66     14.46 o 
   1  12   1       93.87      110.64     17.33 o 
   2  12   1      252.86      261.72     28.44 o 
   3  12   1      297.85      290.21     15.94 o 
   4  12   1      810.34      751.54     21.15 o 
   5  12   1       69.59       60.65     14.99 o 
   6  12   1       76.36       58.98     15.46 o 
  -5  13   1     1083.67     1113.80     25.98 o 
  -4  13   1       82.82      105.27     15.48 o 
  -3  13   1     1014.18      966.03     24.43 o 
  -2  13   1       74.33       71.40     15.16 o 
  -1  13   1      154.66      192.62     15.36 o 
   0  13   1        0.91      -14.22     14.22 o 
   1  13   1      519.89      505.41     18.62 o 
   2  13   1        1.87      -10.06     14.41 o 
   3  13   1     1655.63     1632.25     29.33 o 
   4  13   1       59.31       83.79     39.52 o 
   5  13   1      440.35      440.36     43.28 o 
  -2  14   1      524.78      539.39     55.74 o 
  -1  14   1        1.61       -4.09     15.53 o 
   0  14   1      373.78      388.74     19.16 o 
   1  14   1       19.27       11.84     15.78 o 
 -13   0   2       29.11       40.49     14.90 o 
 -12   0   2       67.58       91.19     37.88 o 
 -11   0   2       57.71       45.53     11.85 o 
 -10   0   2      848.23      846.91     17.72 o 
  -9   0   2      537.38      567.17     13.93 o 
  -8   0   2    13512.37    13389.75    105.02 o 
  -7   0   2       58.12       67.04     12.22 o 
  -6   0   2     8354.86     8043.10     63.85 o 
  -5   0   2     3017.74     2949.33     26.38 o 
  -4   0   2    17865.01    17634.05    129.43 o 
  -3   0   2       58.06       72.44      6.90 o 
  -2   0   2    24270.88    22662.91    163.04 o 
  -1   0   2        2.36        3.65      2.62 o 
   0   0   2    19489.92    19627.90    594.08 o 
   1   0   2       88.80       71.39      9.23 o 
   2   0   2     5206.55     5149.68     39.66 o 
   3   0   2       97.62       87.89      9.54 o 
   4   0   2     1621.35     1633.05     16.90 o 
   5   0   2      527.23      511.79      9.78 o 
   6   0   2    12048.87    11987.81     93.18 o 
   7   0   2        8.99       21.02      8.22 o 
   8   0   2     3573.69     3633.02     36.76 o 
   9   0   2      831.39      843.95     38.14 o 
  10   0   2      918.17      896.87     19.89 o 
  11   0   2        0.21        6.75     12.90 o 
  12   0   2      619.05      624.40     20.48 o 
  13   0   2       11.95       12.99     24.05 o 
 -13   1   2      363.25      385.35     35.91 o 
 -12   1   2        5.90        4.58     13.42 o 
 -11   1   2       13.12       21.67     11.94 o 
 -10   1   2       23.62       33.84     25.58 o 
  -9   1   2     3280.39     3232.57     35.20 o 
  -8   1   2       64.85       34.33      9.37 o 
  -7   1   2    13339.07    13204.41    273.80 o 
  -6   1   2      167.86      175.67      7.52 o 
  -5   1   2    11710.22    11805.13    330.52 o 
  -4   1   2       76.47       83.32     11.15 o 
  -2   1   2       31.20       52.41      5.30 o 
  -1   1   2    13409.32    13947.58    352.06 o 
   0   1   2       11.69       23.38      7.31 o 
   1   1   2    27340.84    27563.40    197.87 o 
   2   1   2        0.06        3.90      5.03 o 
   3   1   2      509.31      544.41      8.12 o 
   4   1   2        1.23        7.69      5.15 o 
   5   1   2       89.56      102.17      9.87 o 
   6   1   2      186.88      197.76      8.77 o 
   7   1   2     2587.54     2489.23     27.11 o 
   8   1   2        8.62       14.20      9.41 o 
   9   1   2     5131.24     4906.01     55.21 o 
  10   1   2       10.35      -12.22     12.22 o 
  11   1   2      834.16      830.04     21.11 o 
  12   1   2        8.42        7.61     36.52 o 
 -13   2   2        0.22       -0.78     24.49 o 
 -12   2   2      428.25      442.35     17.60 o 
 -11   2   2      247.47      275.67     14.79 o 
 -10   2   2      293.12      330.50     13.25 o 
  -9   2   2       12.30       14.80     15.40 o 
  -8   2   2       70.52       69.14      9.13 o 
  -7   2   2       81.26       78.22     11.36 o 
  -6   2   2     7566.80     7507.67    232.69 o 
  -5   2   2      269.94      257.05      7.45 o 
  -4   2   2      446.35      433.43      7.84 o 
  -3   2   2     1307.43     1264.09     64.61 o 
  -1   2   2      136.41      172.13      4.39 o 
   0   2   2     8656.39     8767.67    162.69 o 
   1   2   2       51.53       63.83      3.87 o 
   2   2   2   114276.69   118385.59    965.83 o 
   3   2   2      876.39      845.45     42.81 o 
   4   2   2       52.12       39.58      5.81 o 
   5   2   2        2.29       17.90     10.89 o 
   6   2   2      557.95      536.96     16.70 o 
   7   2   2      474.22      444.37     12.09 o 
   8   2   2     4669.37     4693.75     44.75 o 
   9   2   2       31.12       23.98     11.04 o 
  10   2   2     1756.68     1736.71     26.34 o 
  11   2   2       16.00       11.69     13.63 o 
  12   2   2      369.04      363.66     18.42 o 
 -13   3   2       19.06       31.99     15.77 o 
 -12   3   2       43.34       39.35     14.67 o 
 -11   3   2      731.04      724.89     19.01 o 
 -10   3   2      112.38       99.07     12.37 o 
  -9   3   2     1131.58     1071.68     24.87 o 
  -8   3   2        0.27       12.64      8.55 o 
  -7   3   2     1351.85     1311.85     37.16 o 
  -6   3   2      164.80      177.16      8.41 o 
  -5   3   2     2945.94     2909.68    134.34 o 
  -4   3   2       26.71       36.74      5.57 o 
  -3   3   2     7577.73     7789.74    273.63 o 
  -2   3   2      247.20      250.12     20.41 o 
  -1   3   2      553.03      582.05     10.13 o 
   0   3   2       10.38       25.81      4.03 o 
   1   3   2     3023.37     3399.56    136.52 o 
   2   3   2      135.49      134.63      6.92 o 
   3   3   2     1208.32     1324.02     25.38 o 
   4   3   2        4.33        9.65      5.85 o 
   5   3   2     7322.11     7219.26    191.12 o 
   6   3   2      345.12      345.07     31.35 o 
   7   3   2      773.14      716.23     20.26 o 
   8   3   2       14.57       17.73     12.95 o 
   9   3   2     1425.09     1375.46     22.64 o 
  10   3   2       24.32       24.22     12.77 o 
  11   3   2       15.11       31.58     13.64 o 
  12   3   2        2.62        9.65     16.20 o 
 -13   4   2       53.19       57.41     16.45 o 
 -12   4   2      968.45      970.43     23.20 o 
 -11   4   2        1.31        0.13     13.25 o 
 -10   4   2     1267.94     1296.42     49.43 o 
  -9   4   2      172.23      163.43     11.82 o 
  -8   4   2       92.04      116.28     17.35 o 
  -7   4   2       43.85       31.06      8.57 o 
  -6   4   2     2830.33     2916.74    125.80 o 
  -5   4   2      139.33      147.93     22.05 o 
  -4   4   2    30466.42    29782.07   1406.85 o 
  -3   4   2      490.23      488.42     17.19 o 
  -2   4   2     4007.09     4251.08     91.63 o 
  -1   4   2      158.70      172.13      5.93 o 
   0   4   2     4016.11     4055.62     69.35 o 
   1   4   2        3.64       10.82      4.92 o 
   2   4   2     5273.17     5207.48    222.07 o 
   3   4   2       60.39       55.72      6.52 o 
   4   4   2     5708.57     5642.17    209.98 o 
   5   4   2      278.31      286.28      9.16 o 
   6   4   2      841.81      844.63     30.91 o 
   7   4   2       16.15       40.60     23.05 o 
   8   4   2      798.46      839.66     17.13 o 
   9   4   2       79.86       80.59     12.62 o 
  10   4   2     1281.54     1255.61     23.91 o 
  11   4   2       18.37        6.49     27.95 o 
  12   4   2      455.82      492.07     19.79 o 
 -12   5   2        6.44      -15.51     15.51 o 
 -11   5   2     2425.93     2559.67     67.16 o 
 -10   5   2      100.02      103.35     13.44 o 
  -9   5   2       30.89       42.55     11.06 o 
  -8   5   2        0.65        2.15      9.64 o 
  -7   5   2     1185.81     1216.55     18.31 o 
  -6   5   2        0.17       11.11      7.77 o 
  -5   5   2     4056.24     3996.81    158.62 o 
  -4   5   2      642.90      622.04     18.67 o 
  -3   5   2     3638.67     3791.43    102.98 o 
  -2   5   2       63.82       82.59      6.02 o 
  -1   5   2     2379.40     2608.84     24.92 o 
   0   5   2     2065.31     2171.36     29.74 o 
   1   5   2     6906.74     7138.39    202.75 o 
   2   5   2      144.38      151.12      9.12 o 
   3   5   2    15481.51    15307.73    628.89 o 
   4   5   2     1394.58     1303.49     45.32 o 
   5   5   2     2351.44     2304.71     60.37 o 
   6   5   2      101.43       89.84      9.47 o 
   7   5   2     1068.66     1071.01     27.49 o 
   8   5   2        2.93       26.82     12.51 o 
   9   5   2     1094.38     1076.13     40.13 o 
  10   5   2       36.18       49.58     13.67 o 
  11   5   2      646.29      628.29     28.76 o 
  12   5   2       11.85       18.84     15.74 o 
 -12   6   2      466.34      513.29     38.50 o 
 -11   6   2        5.60       12.78     26.59 o 
 -10   6   2     2458.33     2393.41     32.62 o 
  -9   6   2        1.72       -0.31     11.80 o 
  -8   6   2     1925.10     1988.37     89.96 o 
  -7   6   2        9.44       -7.16      9.54 o 
  -6   6   2     2740.56     2705.35    130.06 o 
  -5   6   2      200.74      216.29     15.58 o 
  -4   6   2     5717.54     5727.78    168.76 o 
  -3   6   2       73.20      105.16     15.40 o 
  -2   6   2     8995.47     8886.61    116.86 o 
  -1   6   2      119.07      114.25     12.07 o 
   0   6   2     3515.89     3322.47     64.64 o 
   1   6   2     1165.70     1164.57     28.60 o 
   2   6   2      424.74      397.12     21.34 o 
   3   6   2       96.20       97.60     10.10 o 
   4   6   2     3444.41     3386.71    102.81 o 
   5   6   2       36.56       54.07      8.83 o 
   6   6   2     3916.91     3948.43    121.59 o 
   7   6   2       10.80       14.06     10.34 o 
   8   6   2     1122.69     1108.68     93.55 o 
   9   6   2       81.18       63.93     13.36 o 
  10   6   2      717.74      677.44     20.56 o 
  11   6   2        0.68        5.53     19.74 o 
 -12   7   2        5.06      -11.52     16.20 o 
 -11   7   2      252.85      281.80     17.03 o 
 -10   7   2        0.47        3.51     14.81 o 
  -9   7   2     2784.63     2760.78     55.32 o 
  -8   7   2       65.59       60.54     12.35 o 
  -7   7   2      723.43      735.80     17.04 o 
  -6   7   2      381.47      377.49     30.13 o 
  -5   7   2       48.99       71.85      9.08 o 
  -4   7   2       20.45       30.22      8.35 o 
  -3   7   2     4426.67     4364.15     67.79 o 
  -2   7   2      757.80      735.95     27.23 o 
  -1   7   2     4375.39     4482.95     40.09 o 
   0   7   2      441.69      420.06     16.99 o 
   1   7   2      316.95      331.65     10.02 o 
   2   7   2     1761.83     1699.26     20.60 o 
   3   7   2      595.36      610.81     44.80 o 
   4   7   2       87.42       74.42      9.47 o 
   5   7   2     3738.43     3741.11    137.39 o 
   6   7   2        5.84        4.50     12.76 o 
   7   7   2     2502.33     2460.39     55.77 o 
   8   7   2       73.68       92.20     21.94 o 
   9   7   2        5.57       -3.57     13.63 o 
  10   7   2       54.40       45.83     15.16 o 
  11   7   2      191.65      220.56     24.73 o 
 -11   8   2        4.45        4.84     15.30 o 
 -10   8   2        0.84       -4.43     14.51 o 
  -9   8   2      227.81      199.11     15.62 o 
  -8   8   2      197.30      192.44     14.32 o 
  -7   8   2      357.68      350.51     14.61 o 
  -6   8   2      140.39      114.05     11.59 o 
  -5   8   2       95.08       95.60     10.58 o 
  -4   8   2       34.00       34.76     17.43 o 
  -3   8   2       39.34       63.35      8.79 o 
  -2   8   2      207.36      217.25     10.47 o 
  -1   8   2     1466.64     1435.52     19.62 o 
   0   8   2      463.76      479.97     12.31 o 
   1   8   2      227.98      223.19     10.59 o 
   2   8   2        6.36       14.03      8.81 o 
   3   8   2       11.60       11.01      9.07 o 
   4   8   2       10.61        4.03      9.62 o 
   5   8   2      612.37      603.11     39.65 o 
   6   8   2      122.27      150.15     12.40 o 
   7   8   2      152.04      143.30     13.48 o 
   8   8   2       26.10        5.72     13.37 o 
   9   8   2       69.40       59.87     14.89 o 
  10   8   2       56.72       31.73     16.45 o 
 -10   9   2       48.75       51.24     16.27 o 
  -9   9   2     1607.03     1676.41     38.14 o 
  -8   9   2      239.55      226.84     15.85 o 
  -7   9   2        4.80       15.05     19.17 o 
  -6   9   2      203.88      194.78     13.08 o 
  -5   9   2       25.61       29.23     10.98 o 
  -4   9   2        7.37        9.36     12.34 o 
  -3   9   2     2541.86     2459.99     36.90 o 
  -2   9   2      341.82      342.39     12.33 o 
  -1   9   2     2098.88     2086.18     25.73 o 
   0   9   2        9.89        7.13      9.45 o 
   1   9   2       41.01       50.40     10.12 o 
   2   9   2      247.86      239.33     16.46 o 
   3   9   2        8.21       21.33     10.34 o 
   4   9   2       44.70       48.08     12.84 o 
   5   9   2     3118.67     2992.54     89.01 o 
   6   9   2      228.84      218.79     21.99 o 
   7   9   2      666.76      653.81     18.88 o 
   8   9   2      101.62       94.62     22.21 o 
   9   9   2       21.51       29.08     16.19 o 
  -9  10   2        2.25       23.60     17.47 o 
  -8  10   2      981.19     1013.71     23.14 o 
  -7  10   2       18.44       40.23     13.45 o 
  -6  10   2       95.49      116.16     13.22 o 
  -5  10   2      403.89      387.91     17.86 o 
  -4  10   2     1183.93     1180.54     21.66 o 
  -3  10   2        0.83      -11.18     11.18 o 
  -2  10   2     5014.84     5041.95     48.93 o 
  -1  10   2       41.90       61.72     23.76 o 
   0  10   2      843.13      830.50     17.84 o 
   1  10   2      601.53      586.40     15.84 o 
   2  10   2       15.76       12.54     11.26 o 
   3  10   2      158.48      147.57     16.83 o 
   4  10   2     2846.80     2728.10    104.75 o 
   5  10   2        7.40       17.87     12.77 o 
   6  10   2     2488.08     2439.94     61.38 o 
   7  10   2       34.53       31.74     32.06 o 
   8  10   2       46.07       44.60     16.20 o 
   9  10   2      186.10      187.91     18.16 o 
  -8  11   2       11.96       10.23     15.52 o 
  -7  11   2      128.08      117.64     27.64 o 
  -6  11   2      164.79      194.09     15.21 o 
  -5  11   2     1990.58     1985.63     50.37 o 
  -4  11   2        0.70       10.82     12.83 o 
  -3  11   2     2077.33     2051.73     29.25 o 
  -2  11   2       11.27       26.98     25.35 o 
  -1  11   2      686.95      664.52     17.96 o 
   0  11   2       12.25        4.76     11.96 o 
   1  11   2      659.40      663.08     17.43 o 
   2  11   2      233.49      193.01     16.71 o 
   3  11   2     2217.69     2126.52     67.06 o 
   4  11   2       16.90       17.06     16.03 o 
   5  11   2     1372.99     1360.66     29.85 o 
   6  11   2       44.32       48.75     15.04 o 
   7  11   2      137.88      121.12     17.10 o 
  -7  12   2       25.99       12.05     16.08 o 
  -6  12   2      276.44      256.19     18.41 o 
  -5  12   2      166.89      174.03     16.68 o 
  -4  12   2     2682.66     2652.06     64.07 o 
  -3  12   2      256.85      265.07     16.57 o 
  -2  12   2      522.78      559.72     18.42 o 
  -1  12   2        1.67        2.91     13.22 o 
   0  12   2       49.06       70.20     13.31 o 
   1  12   2       40.66       24.97     23.66 o 
   2  12   2     1212.36     1238.29     24.42 o 
   3  12   2      152.66      171.59     15.30 o 
   4  12   2     1000.65      994.11     35.53 o 
   5  12   2        6.52      -10.21     15.55 o 
   6  12   2      143.91      120.18     17.27 o 
  -5  13   2       21.88       30.51     16.72 o 
  -4  13   2      208.80      196.98     21.67 o 
  -3  13   2      874.74      947.28     39.99 o 
  -2  13   2       51.72       64.58     16.53 o 
  -1  13   2      228.30      233.23     16.33 o 
   0  13   2      351.27      334.97     17.96 o 
   1  13   2       93.33      119.76     28.81 o 
   2  13   2      418.45      403.53     23.40 o 
   3  13   2       18.39        8.41     15.90 o 
   4  13   2      314.96      311.60     19.63 o 
  -1  14   2      160.93      169.49     17.89 o 
   0  14   2      278.99      348.97     19.10 o 
   1  14   2       67.82       74.86     16.86 o 
 -13   1   3       29.30       25.28     15.34 o 
 -12   1   3        1.63        1.44     13.23 o 
 -11   1   3     1629.27     1605.01     30.71 o 
 -10   1   3       42.57       44.31     10.94 o 
  -9   1   3     4997.15     4939.82     46.47 o 
  -8   1   3        1.52        2.51      8.33 o 
  -7   1   3      230.75      232.97      9.14 o 
  -6   1   3       63.48       50.98      8.95 o 
  -5   1   3     1987.61     2192.83     57.00 o 
  -4   1   3      711.97      717.72     18.69 o 
  -3   1   3    30456.08    29850.50   1206.77 o 
  -2   1   3      124.35      150.78     11.74 o 
  -1   1   3     9240.84     9716.14     71.44 o 
   0   1   3      147.88      131.93      4.15 o 
   2   1   3      243.19      265.23     13.20 o 
   3   1   3     1802.11     1786.86     27.85 o 
   4   1   3      433.11      417.48      8.77 o 
   5   1   3     6725.91     6606.58     96.65 o 
   6   1   3      112.64      106.91     11.99 o 
   7   1   3      583.13      581.80     13.47 o 
   8   1   3       61.43       65.02     10.56 o 
   9   1   3      194.78      202.37     12.95 o 
  10   1   3        9.02       15.23     12.34 o 
  11   1   3      638.90      663.99     20.04 o 
  12   1   3       38.04       25.23     16.12 o 
 -13   2   3        4.20      -15.33     15.33 o 
 -12   2   3      603.74      626.80     34.31 o 
 -11   2   3       46.74       48.69     16.09 o 
 -10   2   3     3740.50     3844.37     92.57 o 
  -9   2   3       38.97       27.17      9.85 o 
  -8   2   3     3752.30     3771.01    150.60 o 
  -7   2   3       69.82       60.43      7.83 o 
  -6   2   3     1209.52     1129.27     43.31 o 
  -5   2   3      213.63      183.35      7.11 o 
  -4   2   3    11658.90    11669.73    527.15 o 
  -3   2   3      102.27       87.95     11.91 o 
  -2   2   3    43075.85    43788.35   1279.62 o 
  -1   2   3      373.06      391.51      6.28 o 
   0   2   3     4174.87     4195.88    213.57 o 
   1   2   3      617.15      692.69     32.28 o 
   2   2   3      125.37      140.23      5.41 o 
   3   2   3       32.81       39.58     13.58 o 
   4   2   3    11840.17    11655.37    192.89 o 
   5   2   3        6.65       15.20     16.49 o 
   6   2   3     7185.27     7217.41     93.47 o 
   7   2   3       20.41       29.97      8.93 o 
   8   2   3      424.32      427.89     13.96 o 
   9   2   3       43.85       63.10     11.44 o 
  10   2   3      730.79      710.78     18.56 o 
  11   2   3       17.07       21.16     14.22 o 
  12   2   3     1376.35     1363.35     27.74 o 
 -13   3   3     1290.22     1372.12     35.80 o 
 -12   3   3       35.99       35.32     14.38 o 
 -11   3   3     1806.42     1793.02     55.40 o 
 -10   3   3        6.29        5.16     10.88 o 
  -9   3   3     1191.38     1159.21     36.72 o 
  -8   3   3       11.90       27.85      8.67 o 
  -7   3   3     2789.22     2797.58     83.32 o 
  -6   3   3      153.63      149.12      7.92 o 
  -5   3   3     2965.82     2951.00    141.25 o 
  -4   3   3       80.25       85.79     12.47 o 
  -3   3   3      621.41      700.12     20.82 o 
  -2   3   3       46.82       39.86      7.25 o 
  -1   3   3    12940.28    13153.46     97.23 o 
   0   3   3       37.02       49.29      9.07 o 
   1   3   3     4732.57     4601.82    219.86 o 
   2   3   3      490.67      462.55     16.74 o 
   3   3   3    11412.92    11552.67    424.29 o 
   4   3   3       29.55       22.66     10.54 o 
   5   3   3     5285.53     4905.84    151.23 o 
   6   3   3       30.12       45.32      8.36 o 
   7   3   3     5774.57     5626.25     60.43 o 
   8   3   3      107.81      132.78     21.82 o 
   9   3   3     2093.59     2101.96     28.34 o 
  10   3   3       14.30       15.35     12.69 o 
  11   3   3      392.13      380.82     17.91 o 
  12   3   3        8.11       12.39     20.43 o 
 -13   4   3        0.40       15.75     15.75 o 
 -12   4   3     1168.70     1124.38     61.20 o 
 -11   4   3       36.00       32.19     13.57 o 
 -10   4   3     1688.02     1657.17     29.71 o 
  -9   4   3       36.59       49.79     10.56 o 
  -8   4   3      423.73      428.15     29.80 o 
  -7   4   3       11.53       12.55      8.27 o 
  -6   4   3     3318.09     3299.28    109.16 o 
  -5   4   3     1717.90     1682.11     51.22 o 
  -4   4   3     9897.64     9945.14    400.73 o 
  -3   4   3      152.16      175.95      6.64 o 
  -2   4   3     3999.36     3821.81     85.78 o 
  -1   4   3      920.47      966.26     11.86 o 
   0   4   3     6334.79     6490.96    144.88 o 
   1   4   3       12.44       20.14      5.16 o 
   2   4   3     5462.10     5726.74    230.91 o 
   3   4   3      225.08      213.66      8.09 o 
   4   4   3      747.28      802.48     50.44 o 
   5   4   3      270.68      290.22     24.45 o 
   6   4   3     2927.21     3004.13    104.37 o 
   7   4   3       78.92       92.10     10.21 o 
   8   4   3     2450.67     2389.69     29.53 o 
   9   4   3        6.57        5.44     15.36 o 
  10   4   3       99.48      117.90     14.37 o 
  11   4   3        1.65       34.14     14.01 o 
  12   4   3      158.88      138.45     17.80 o 
 -13   5   3       40.57       28.43     17.17 o 
 -12   5   3       27.93       36.03     14.57 o 
 -11   5   3     1273.97     1293.60     33.73 o 
 -10   5   3       84.84       41.94     13.10 o 
  -9   5   3     2087.83     2106.70     27.76 o 
  -8   5   3       52.95       43.98     10.46 o 
  -7   5   3     1479.58     1493.45     23.13 o 
  -6   5   3      429.01      394.73     11.32 o 
  -5   5   3        3.00        5.93      6.91 o 
  -4   5   3       95.21       82.44      7.33 o 
  -3   5   3     5598.48     5668.91    163.65 o 
  -2   5   3      255.37      222.71      7.34 o 
  -1   5   3     3651.36     3950.83     34.07 o 
   0   5   3      611.86      549.21      9.85 o 
   1   5   3     4732.87     4638.89    168.07 o 
   2   5   3      749.67      713.58     32.52 o 
   3   5   3      234.70      217.52     23.48 o 
   4   5   3      729.90      718.89     56.10 o 
   5   5   3     4892.08     4725.51    222.60 o 
   6   5   3        0.95       13.14      9.19 o 
   7   5   3      741.00      751.13     16.65 o 
   8   5   3      192.60      217.66     12.79 o 
   9   5   3      786.31      780.34     21.78 o 
  10   5   3       14.98        4.92     13.60 o 
  11   5   3       19.57       52.27     15.25 o 
 -12   6   3      294.73      328.80     24.04 o 
 -11   6   3       22.88       35.99     14.15 o 
 -10   6   3      429.40      455.81     33.32 o 
  -9   6   3      329.83      349.49     14.22 o 
  -8   6   3      208.61      194.12     12.35 o 
  -7   6   3      121.11      114.75     10.44 o 
  -6   6   3     9205.11     9236.58    293.12 o 
  -5   6   3        9.31       -7.46      8.23 o 
  -4   6   3       45.78       47.75     15.30 o 
  -3   6   3       15.25       17.44      7.02 o 
  -2   6   3    13000.98    12826.87     98.50 o 
  -1   6   3      138.19      132.57      7.64 o 
   0   6   3     4490.20     4545.30     50.52 o 
   1   6   3       22.24       15.39      6.84 o 
   2   6   3    16586.62    16210.71    550.12 o 
   3   6   3      155.76      163.77      8.63 o 
   4   6   3      510.59      510.12     26.50 o 
   5   6   3      404.47      421.78     14.18 o 
   6   6   3      461.87      484.92     36.47 o 
   7   6   3       87.49       87.54     11.54 o 
   8   6   3     4024.23     4099.53    172.41 o 
   9   6   3       35.10       61.76     18.77 o 
  10   6   3      592.90      602.70     19.94 o 
  11   6   3      217.20      242.96     18.03 o 
 -12   7   3        0.38        6.88     18.23 o 
 -11   7   3       13.55       41.78     14.42 o 
 -10   7   3      143.44      175.73     15.32 o 
  -9   7   3      177.03      184.68     14.29 o 
  -8   7   3       38.76       33.51     11.68 o 
  -7   7   3     4886.14     4843.59    104.55 o 
  -6   7   3       25.84       40.88      9.64 o 
  -5   7   3     4599.63     4604.95    128.27 o 
  -4   7   3      144.71      138.24      9.41 o 
  -3   7   3     1030.37     1007.63     15.83 o 
  -2   7   3      459.60      472.51     11.40 o 
  -1   7   3     1577.16     1619.03     32.39 o 
   0   7   3      129.48      123.94      8.43 o 
   1   7   3    10967.55    10744.89    327.19 o 
   2   7   3      113.62       99.13     17.88 o 
   3   7   3     1247.20     1172.25     77.69 o 
   4   7   3      361.33      318.41     11.98 o 
   5   7   3       15.14       29.36     16.95 o 
   6   7   3       97.19       92.06     11.33 o 
   7   7   3      230.17      277.83     13.84 o 
   8   7   3        0.60       31.95     12.34 o 
   9   7   3     1466.77     1470.63     70.82 o 
  10   7   3       25.06        1.81     24.87 o 
 -11   8   3        3.79       21.05     15.11 o 
 -10   8   3      535.42      532.06     21.83 o 
  -9   8   3       11.13       25.35     16.41 o 
  -8   8   3     2604.30     2736.79    125.32 o 
  -7   8   3       14.29       13.66     11.52 o 
  -6   8   3     2247.11     2226.02     79.25 o 
  -5   8   3      202.30      172.51     11.69 o 
  -4   8   3      923.70      924.45     17.03 o 
  -3   8   3       85.82       84.04      9.66 o 
  -2   8   3     3445.24     3372.51     47.11 o 
  -1   8   3       23.80       16.79      8.77 o 
   0   8   3     2631.90     2617.22     35.16 o 
   1   8   3       66.98       45.50      9.07 o 
   2   8   3     2929.32     2902.28    117.08 o 
   3   8   3        1.12       -9.37      9.37 o 
   4   8   3     4984.23     4957.62    219.18 o 
   5   8   3       56.35       51.51     12.01 o 
   6   8   3     1181.49     1181.80     76.28 o 
   7   8   3        2.82        6.63     12.23 o 
   8   8   3      588.48      611.05     38.28 o 
   9   8   3        1.13        4.23     14.66 o 
  10   8   3     1192.94     1187.84     38.29 o 
 -10   9   3       76.80      116.51     21.48 o 
  -9   9   3      397.00      371.06     18.31 o 
  -8   9   3       14.44       40.28     13.47 o 
  -7   9   3     2433.00     2449.91     90.19 o 
  -6   9   3       35.74       37.15     11.77 o 
  -5   9   3     2660.71     2662.11     75.85 o 
  -4   9   3      332.72      288.28     16.58 o 
  -3   9   3     1153.65     1139.17     28.09 o 
  -2   9   3      197.65      193.11     17.19 o 
  -1   9   3     1134.32     1094.97     27.35 o 
   0   9   3        0.62       16.34     13.72 o 
   1   9   3     4436.92     4342.22     73.62 o 
   2   9   3        2.83       40.12     22.06 o 
   3   9   3     2179.48     2161.62     82.86 o 
   4   9   3       43.28       49.07     11.27 o 
   5   9   3      116.74      109.78     12.74 o 
   6   9   3      130.54      141.69     13.80 o 
   7   9   3      231.63      254.40     46.07 o 
   8   9   3        1.75       -2.72     14.40 o 
   9   9   3     1154.72     1111.87     34.20 o 
  -9  10   3      102.53      103.47     16.38 o 
  -8  10   3      229.41      232.39     16.59 o 
  -7  10   3       20.57       35.81     23.47 o 
  -6  10   3     3021.99     2920.99     36.27 o 
  -5  10   3      278.77      316.83     14.30 o 
  -4  10   3        5.48       -0.30     11.85 o 
  -3  10   3      568.55      568.21     16.03 o 
  -2  10   3     1364.10     1386.34     45.87 o 
  -1  10   3      767.16      753.78     17.08 o 
   0  10   3     1948.40     1932.40     26.57 o 
   1  10   3       11.03       17.57     11.29 o 
   2  10   3     4986.09     4920.57    124.41 o 
   3  10   3      257.69      274.67     14.86 o 
   4  10   3       15.50        3.31     15.44 o 
   5  10   3      233.34      218.32     16.64 o 
   6  10   3       55.04       43.63     13.98 o 
   7  10   3       72.85       57.92     14.91 o 
   8  10   3     1325.18     1359.93     29.38 o 
  -8  11   3       80.14       77.28     16.38 o 
  -7  11   3      477.92      482.44     51.21 o 
  -6  11   3      191.40      177.12     15.84 o 
  -5  11   3      350.15      367.66     16.29 o 
  -4  11   3      285.22      304.57     14.91 o 
  -3  11   3      703.94      688.65     25.85 o 
  -2  11   3      281.48      242.46     14.33 o 
  -1  11   3      108.16      139.24     48.09 o 
   0  11   3      269.53      269.20     14.56 o 
   1  11   3      949.73      928.88     20.23 o 
   2  11   3      127.16      131.68     18.50 o 
   3  11   3        9.17        5.28     12.79 o 
   4  11   3       64.40       87.02     14.46 o 
   5  11   3      854.92      835.67     41.21 o 
   6  11   3      163.21      157.95     16.01 o 
   7  11   3        6.75      -10.92     15.83 o 
  -7  12   3       12.42       31.95     30.11 o 
  -6  12   3      196.99      181.79     17.45 o 
  -5  12   3      131.77      141.18     46.04 o 
  -4  12   3      533.45      547.77     22.15 o 
  -3  12   3        3.79       33.25     12.84 o 
  -2  12   3      443.33      443.81     17.35 o 
  -1  12   3       69.94       71.19     14.05 o 
   0  12   3      435.92      433.02     17.72 o 
   1  12   3      209.55      173.49     15.33 o 
   2  12   3      287.71      294.05     22.39 o 
   3  12   3      152.84      131.66     16.54 o 
   4  12   3      129.80      103.84     15.98 o 
   5  12   3       41.25       28.27     15.50 o 
   6  12   3      224.08      237.73     18.80 o 
  -5  13   3      426.09      416.44     35.77 o 
  -4  13   3       66.57       59.82     32.27 o 
  -3  13   3      105.93       96.74     30.32 o 
  -2  13   3       85.48       91.98     15.74 o 
  -1  13   3      402.64      392.69     18.57 o 
   0  13   3        2.57       20.28     14.76 o 
   1  13   3     1090.33     1082.22     24.44 o 
   2  13   3        0.27        2.33     15.27 o 
   3  13   3      474.93      477.73     34.85 o 
   4  13   3       37.44       40.28     16.36 o 
 -14   0   4     1096.58     1122.23     26.26 o 
 -13   0   4        0.42      -13.81     14.36 o 
 -12   0   4     1986.10     2002.84     30.42 o 
 -11   0   4        8.82        0.28     12.35 o 
 -10   0   4     2138.45     2163.06     27.83 o 
  -9   0   4      734.00      747.17     15.75 o 
  -8   0   4     3992.99     3980.70     37.78 o 
  -7   0   4       71.69       60.85      7.68 o 
  -6   0   4     6495.65     6258.97     51.26 o 
  -5   0   4      827.30      894.41     11.99 o 
  -4   0   4    23705.58    22692.87    165.70 o 
  -3   0   4        7.26       23.62      4.32 o 
  -2   0   4     1989.05     1895.10     21.27 o 
  -1   0   4     1018.17      925.57     10.15 o 
   0   0   4     4824.01     5303.83     40.81 o 
   1   0   4      574.84      582.86      8.04 o 
   2   0   4    20483.91    19974.42    146.11 o 
   3   0   4      178.49      170.95     10.17 o 
   4   0   4    50411.05    49898.82    360.54 o 
   5   0   4     1375.42     1416.65     29.23 o 
   6   0   4      736.05      741.85     21.94 o 
   7   0   4       11.50       14.15      9.17 o 
   8   0   4     1044.04     1028.43     37.36 o 
   9   0   4      245.94      248.82     13.51 o 
  10   0   4     6211.42     5995.79     97.42 o 
  11   0   4        0.45        3.33     14.34 o 
  12   0   4     1099.82     1085.88     26.02 o 
 -14   1   4       55.99       57.19     17.19 o 
 -13   1   4     1195.54     1225.86     25.93 o 
 -12   1   4       11.78       27.48     13.69 o 
 -11   1   4      214.55      193.09     17.44 o 
 -10   1   4       12.95       19.89     34.74 o 
  -9   1   4       26.11       31.02     11.00 o 
  -8   1   4       17.43       33.10      8.16 o 
  -7   1   4     5677.64     5817.48     75.76 o 
  -6   1   4       14.37       15.30      6.29 o 
  -5   1   4    14116.19    13890.46    357.62 o 
  -4   1   4       62.62       58.12      7.27 o 
  -3   1   4     7846.36     7790.59    246.26 o 
  -2   1   4       71.52       87.23      4.36 o 
   0   1   4      717.86      678.48     22.82 o 
   1   1   4    24003.02    24142.02    175.01 o 
   2   1   4      387.45      387.66     26.83 o 
   3   1   4    15128.72    15447.05    115.09 o 
   4   1   4      116.30      110.92      6.88 o 
   5   1   4       44.80       35.99      7.34 o 
   6   1   4      134.32      152.44      8.84 o 
   7   1   4       49.42       49.63     11.61 o 
   8   1   4       36.72       27.65     10.23 o 
   9   1   4     1945.46     1904.86     27.26 o 
  10   1   4       64.85       77.90     13.61 o 
  11   1   4     1478.39     1447.91     27.30 o 
  12   1   4        0.06        3.52     15.99 o 
 -13   2   4       31.40       55.99     14.84 o 
 -12   2   4      351.68      351.65     16.46 o 
 -11   2   4      122.31      129.05     13.00 o 
 -10   2   4      452.19      445.74     14.77 o 
  -9   2   4      113.72       97.74     10.14 o 
  -8   2   4     1847.90     1780.09     22.15 o 
  -7   2   4      394.46      390.32     25.42 o 
  -6   2   4    15081.05    14559.79    495.14 o 
  -5   2   4       58.85       69.03      8.32 o 
  -4   2   4       56.44       70.49      7.96 o 
  -3   2   4      191.25      217.05      6.17 o 
  -2   2   4    50492.09    53029.58    806.95 o 
  -1   2   4       88.83      106.92     13.08 o 
   0   2   4    10873.58    10922.98    406.93 o 
   1   2   4      614.19      608.33     14.12 o 
   2   2   4     4781.06     4879.29    150.12 o 
   3   2   4       99.98      109.57      8.45 o 
   4   2   4     1161.10     1120.12     25.68 o 
   5   2   4       38.20       40.62      7.33 o 
   6   2   4        4.43       -8.38      8.38 o 
   7   2   4        1.26       -2.03      9.21 o 
   8   2   4     4198.80     3980.24     40.98 o 
   9   2   4       34.21       45.52     23.49 o 
  10   2   4      722.03      735.29     20.43 o 
  11   2   4       81.31       88.42     15.20 o 
  12   2   4       45.27       62.34     16.57 o 
 -13   3   4      221.13      252.69     30.75 o 
 -12   3   4       62.29       89.35     14.19 o 
 -11   3   4     1426.89     1442.44     37.48 o 
 -10   3   4        5.34       -5.71     11.25 o 
  -9   3   4     2010.36     1954.78     25.39 o 
  -8   3   4       55.74       57.38     22.50 o 
  -7   3   4     2925.38     2800.78     50.25 o 
  -6   3   4       34.42       36.88      7.19 o 
  -5   3   4      251.89      227.24      9.98 o 
  -4   3   4      248.06      274.13     10.21 o 
  -3   3   4     3297.81     3243.01     63.17 o 
  -2   3   4     1185.02     1220.15     13.37 o 
  -1   3   4       23.83       34.79     10.16 o 
   0   3   4      527.46      450.44     19.85 o 
   1   3   4     2789.89     2919.90    149.23 o 
   2   3   4       51.10       40.01      5.70 o 
   3   3   4       67.53       62.78      8.26 o 
   4   3   4       49.41       71.39      6.92 o 
   5   3   4     4852.76     4747.54    100.80 o 
   6   3   4       69.28       71.70     11.99 o 
   7   3   4      140.62      125.62     10.91 o 
   8   3   4       74.93       81.93     12.95 o 
   9   3   4      166.13      161.83     13.44 o 
  10   3   4        1.41       -4.42     13.10 o 
  11   3   4       30.07       64.79     21.69 o 
  12   3   4       37.95        1.16     16.51 o 
 -13   4   4        6.48       38.04     20.78 o 
 -12   4   4      193.49      209.71     16.24 o 
 -11   4   4       10.38       29.74     12.52 o 
 -10   4   4      897.78      935.95     35.26 o 
  -9   4   4      540.64      519.06     15.29 o 
  -8   4   4     2172.10     2114.91     78.71 o 
  -7   4   4        8.73        3.13     23.72 o 
  -6   4   4     1733.45     1788.54     78.12 o 
  -5   4   4      440.36      434.36     14.64 o 
  -4   4   4      502.58      517.57     35.93 o 
  -3   4   4       27.03       28.60      5.81 o 
  -2   4   4     7108.75     7611.18    140.69 o 
  -1   4   4      354.62      378.97      8.07 o 
   0   4   4     6183.35     6231.69    162.25 o 
   1   4   4      772.02      759.99     32.01 o 
   2   4   4      887.40      902.65     49.10 o 
   3   4   4       47.95       56.01     18.61 o 
   4   4   4      312.18      349.42     20.13 o 
   5   4   4      946.51      913.73     20.65 o 
   6   4   4     3210.12     3032.89    112.56 o 
   7   4   4      113.40      118.62     25.67 o 
   8   4   4     1669.76     1600.57     24.25 o 
   9   4   4      184.03      178.95     13.40 o 
  10   4   4       11.94       27.35     13.67 o 
  11   4   4        1.54       13.00     14.77 o 
 -13   5   4      805.64      853.54     70.11 o 
 -12   5   4       11.01       51.73     23.70 o 
 -11   5   4      486.02      478.80     24.09 o 
 -10   5   4       44.33       61.25     13.62 o 
  -9   5   4     3801.66     3887.82     85.04 o 
  -8   5   4       10.15       20.91     12.13 o 
  -7   5   4     7126.14     7250.68    226.93 o 
  -6   5   4        4.17        9.37     22.40 o 
  -5   5   4     2590.36     2599.65    104.56 o 
  -4   5   4       18.67       18.80      7.56 o 
  -3   5   4     1332.25     1364.04     35.25 o 
  -2   5   4      269.78      264.00      7.95 o 
  -1   5   4    13584.68    13681.67    103.46 o 
   0   5   4     1595.00     1604.41     28.93 o 
   1   5   4     6256.27     6057.23    236.08 o 
   2   5   4       13.58        5.50     10.73 o 
   3   5   4      501.09      443.86     20.67 o 
   4   5   4      348.51      347.86     33.09 o 
   5   5   4     4888.35     4688.74    231.31 o 
   6   5   4        0.52        2.01     20.99 o 
   7   5   4     6213.36     6351.78    217.01 o 
   8   5   4       90.41       97.72     16.74 o 
   9   5   4     2006.26     2091.20     88.31 o 
  10   5   4        0.39       -9.09     14.01 o 
  11   5   4       76.44       80.18     18.54 o 
 -12   6   4      710.57      741.43     22.20 o 
 -11   6   4       21.19       13.73     14.42 o 
 -10   6   4     1329.77     1358.62     34.22 o 
  -9   6   4        0.36        3.45     11.42 o 
  -8   6   4     1516.56     1532.87     29.62 o 
  -7   6   4      392.50      400.62     13.19 o 
  -6   6   4     1295.27     1276.26     29.13 o 
  -5   6   4      156.03      166.31     13.92 o 
  -4   6   4     5662.93     5669.41    163.96 o 
  -3   6   4       27.39       17.52      7.30 o 
  -2   6   4    13591.04    13735.35    105.30 o 
  -1   6   4        0.31       -2.24     13.07 o 
   0   6   4     4952.71     4942.37    122.80 o 
   1   6   4      377.19      359.81      9.91 o 
   2   6   4     4006.43     3979.97    179.98 o 
   3   6   4        1.72        1.78     10.98 o 
   4   6   4     4970.78     4957.87    150.08 o 
   5   6   4       69.97       81.19     10.14 o 
   6   6   4     2622.87     2557.57     65.14 o 
   7   6   4       85.60      101.74     12.01 o 
   8   6   4      753.38      772.45     19.03 o 
   9   6   4       56.98       45.93     14.07 o 
  10   6   4      274.21      298.00     17.41 o 
  11   6   4        2.12       -0.14     16.15 o 
 -12   7   4        6.58       29.91     15.70 o 
 -11   7   4     1248.75     1279.86     29.27 o 
 -10   7   4       20.41       10.28     13.65 o 
  -9   7   4     1117.80     1160.06     54.89 o 
  -8   7   4      103.92       86.65     12.04 o 
  -7   7   4      193.83      178.97     15.13 o 
  -6   7   4      197.95      189.84     11.13 o 
  -5   7   4     1637.43     1600.17     54.00 o 
  -4   7   4      175.50      168.33      9.77 o 
  -3   7   4     3983.14     3995.02     37.61 o 
  -2   7   4      103.33       91.87      8.31 o 
  -1   7   4      241.56      252.95     26.77 o 
   0   7   4      175.08      184.24      9.14 o 
   1   7   4      146.17      173.51     17.48 o 
   2   7   4       20.21       23.76      8.40 o 
   3   7   4     2584.69     2569.21    103.69 o 
   4   7   4       23.91       19.52     19.80 o 
   5   7   4     3260.49     3260.51     81.42 o 
   6   7   4       28.33       52.98     11.01 o 
   7   7   4       11.44       14.41     12.40 o 
   8   7   4       92.28       86.18     16.01 o 
   9   7   4       58.97      100.65     33.94 o 
  10   7   4       40.25       52.25     49.09 o 
 -11   8   4       68.24       59.08     16.49 o 
 -10   8   4        2.19        9.36     14.36 o 
  -9   8   4       60.28       57.36     21.20 o 
  -8   8   4       80.40       88.50     12.74 o 
  -7   8   4      176.82      190.52     12.60 o 
  -6   8   4        1.15        6.52     10.43 o 
  -5   8   4       72.43       76.95     10.86 o 
  -4   8   4      115.18      104.04     10.24 o 
  -3   8   4      520.35      529.23     13.36 o 
  -2   8   4       62.54       74.22      9.20 o 
  -1   8   4       21.20       18.36      8.76 o 
   0   8   4        0.41       18.35      8.63 o 
   1   8   4        3.27       -2.96      8.91 o 
   2   8   4       36.42       38.17      9.73 o 
   3   8   4      979.56      969.20     24.65 o 
   4   8   4       78.46       90.80     28.71 o 
   5   8   4      127.41      146.70     19.70 o 
   6   8   4      207.61      178.40     13.89 o 
   7   8   4        8.52        5.06     12.79 o 
   8   8   4        1.02       -4.15     26.99 o 
   9   8   4       50.65       79.81     15.48 o 
 -10   9   4       30.28       43.56     26.06 o 
  -9   9   4      256.73      263.27     25.38 o 
  -8   9   4       18.70       -4.40     13.75 o 
  -7   9   4      381.40      389.69     16.16 o 
  -6   9   4      135.37      132.16     13.25 o 
  -5   9   4       42.88       60.44     23.36 o 
  -4   9   4     1169.83     1130.54     19.93 o 
  -3   9   4     3929.02     3845.77     39.54 o 
  -2   9   4       69.40       77.20     10.42 o 
  -1   9   4      406.17      404.39     19.17 o 
   0   9   4     1344.66     1329.21     32.62 o 
   1   9   4      192.16      202.70     26.47 o 
   2   9   4      348.96      325.95     13.52 o 
   3   9   4      676.28      660.43     27.72 o 
   4   9   4      743.83      715.68     48.62 o 
   5   9   4     1023.40     1015.42     50.32 o 
   6   9   4       52.08       51.28     13.09 o 
   7   9   4       12.76       14.41     13.78 o 
   8   9   4       22.91        1.51     34.03 o 
   9   9   4       82.42       89.58     16.95 o 
  -9  10   4       15.84       26.84     15.46 o 
  -8  10   4      636.99      656.18     46.88 o 
  -7  10   4      143.78      145.45     19.72 o 
  -6  10   4       21.93       28.01     13.02 o 
  -5  10   4      118.38      111.43     13.17 o 
  -4  10   4     1950.52     1944.24     40.11 o 
  -3  10   4      102.20       98.46     12.34 o 
  -2  10   4     4953.39     4898.05     82.67 o 
  -1  10   4        4.51       -4.10     11.00 o 
   0  10   4      401.21      400.70     14.42 o 
   1  10   4      430.61      433.43     14.77 o 
   2  10   4      222.12      240.19     13.47 o 
   3  10   4       27.29       20.61     12.10 o 
   4  10   4     2718.80     2649.26     50.53 o 
   5  10   4       37.31       24.86     14.02 o 
   6  10   4     1255.15     1299.08     24.94 o 
   7  10   4      135.40      134.90     16.42 o 
   8  10   4       59.84      106.42     15.76 o 
  -8  11   4       14.28       20.74     15.72 o 
  -7  11   4     1132.41     1162.01     24.95 o 
  -6  11   4       64.75       66.89     14.59 o 
  -5  11   4      256.44      259.83     15.63 o 
  -4  11   4       22.42       26.96     12.78 o 
  -3  11   4     1300.26     1243.03     24.68 o 
  -2  11   4      121.87      111.67     13.73 o 
  -1  11   4     2790.52     2710.59     33.99 o 
   0  11   4       35.87       29.22     12.72 o 
   1  11   4      955.67      966.65     20.38 o 
   2  11   4       11.81        8.64     12.66 o 
   3  11   4      272.02      260.46     25.45 o 
   4  11   4       84.26       60.44     14.56 o 
   5  11   4      752.42      793.97     26.62 o 
   6  11   4       31.68       56.47     15.46 o 
   7  11   4     1593.01     1637.88     30.79 o 
  -7  12   4       32.09       39.60     31.22 o 
  -6  12   4      363.59      394.02     53.69 o 
  -5  12   4       99.07       99.66     37.93 o 
  -4  12   4      196.86      199.88     16.11 o 
  -3  12   4       22.91        9.10     13.88 o 
  -2  12   4     1094.19     1038.01     37.35 o 
  -1  12   4      144.56      129.84     24.48 o 
   0  12   4     1855.20     1814.46     40.01 o 
   1  12   4      216.27      201.62     23.81 o 
   2  12   4       98.47       61.02     15.05 o 
   3  12   4        3.76       -9.50     13.90 o 
   4  12   4       11.33       13.71     14.89 o 
   5  12   4       24.65       26.78     15.94 o 
  -5  13   4       43.03       39.25     16.25 o 
  -4  13   4        3.90       17.80     41.94 o 
  -3  13   4      631.12      628.48     21.12 o 
  -2  13   4      145.40      153.32     16.49 o 
  -1  13   4      388.03      360.44     18.51 o 
   0  13   4      162.19      154.80     16.58 o 
   1  13   4      114.27      127.77     29.90 o 
   2  13   4       87.71       89.35     16.40 o 
   3  13   4        1.44       13.46     16.59 o 
 -14   1   5       72.85      117.30     22.50 o 
 -13   1   5      105.29       84.74     22.38 o 
 -12   1   5       33.99       61.60     18.35 o 
 -11   1   5     2654.21     2713.65     47.35 o 
 -10   1   5       78.39       54.23     15.88 o 
  -9   1   5      269.09      285.12     15.81 o 
  -8   1   5       11.28       15.71     11.44 o 
  -7   1   5      374.60      325.69     14.22 o 
  -6   1   5      298.42      298.60     11.95 o 
  -5   1   5     4424.96     4178.89     50.65 o 
  -4   1   5       25.12       22.63      7.59 o 
  -3   1   5     3097.88     2963.72     36.16 o 
  -2   1   5        4.20       -6.37      6.37 o 
   0   1   5      208.48      217.17      7.93 o 
   1   1   5     1339.24     1376.83     20.29 o 
   2   1   5       11.27       -3.14      7.67 o 
   3   1   5     3837.92     4015.86     49.13 o 
   4   1   5      987.98     1030.99     20.43 o 
   5   1   5     3140.41     3216.31     44.14 o 
   6   1   5       30.68       33.06     11.90 o 
   7   1   5       47.28       35.58     13.37 o 
   8   1   5        1.90       -7.67     14.46 o 
   9   1   5      694.45      632.01     24.88 o 
  10   1   5       24.35       24.93     19.49 o 
  11   1   5      864.95      865.30     31.94 o 
 -13   2   5       34.00       50.75     19.95 o 
 -12   2   5     1014.06     1064.79     31.61 o 
 -11   2   5        3.39        1.84     16.43 o 
 -10   2   5     4246.24     4089.04     59.88 o 
  -9   2   5        4.05       17.85     12.53 o 
  -8   2   5     2821.29     2655.41     40.81 o 
  -7   2   5        9.23       39.39      9.60 o 
  -6   2   5     1086.31     1029.98     20.48 o 
  -5   2   5       12.59       12.49      7.92 o 
  -4   2   5     8619.93     8578.21     93.97 o 
  -3   2   5     1319.95     1222.74     19.22 o 
  -2   2   5    19530.94    20390.19    210.82 o 
  -1   2   5       85.24       84.22      6.83 o 
   0   2   5     5398.25     5598.17     62.50 o 
   1   2   5        1.59        7.58      7.00 o 
   2   2   5     7090.11     7270.08     80.97 o 
   3   2   5       68.55       54.40      8.55 o 
   4   2   5     9357.40     9232.28    103.52 o 
   5   2   5        0.14       -8.72     10.60 o 
   6   2   5     2871.19     2864.68     42.93 o 
   7   2   5      119.37      114.34     15.30 o 
   8   2   5     1332.15     1310.29     30.42 o 
   9   2   5        1.76       30.09     16.34 o 
  10   2   5      912.36      846.65     30.30 o 
  11   2   5        1.58        3.35     20.45 o 
 -13   3   5      200.52      191.69     23.93 o 
 -12   3   5       16.69        1.38     18.77 o 
 -11   3   5      520.81      498.86     23.57 o 
 -10   3   5       47.85       44.09     15.63 o 
  -9   3   5     7684.66     7584.80     93.50 o 
  -8   3   5       24.15       20.87     11.90 o 
  -7   3   5    10979.92    10473.76    118.41 o 
  -6   3   5        1.39       10.39      9.39 o 
  -5   3   5      114.89      107.48      9.81 o 
  -4   3   5       37.05       35.75      7.79 o 
  -3   3   5    13577.10    13661.21    144.83 o 
  -2   3   5      288.37      266.25      9.69 o 
  -1   3   5    29340.37    29619.41    304.15 o 
   0   3   5       10.10       15.71      7.25 o 
   2   3   5        1.43        6.66      7.79 o 
   3   3   5      115.13      127.77      9.73 o 
   4   3   5      590.50      560.27     16.41 o 
   5   3   5     4728.38     4827.38     61.58 o 
   6   3   5       48.66       37.72     13.03 o 
   7   3   5     7688.26     7764.49     95.49 o 
   8   3   5       61.44       61.90     16.22 o 
   9   3   5      810.49      818.56     27.03 o 
  10   3   5        1.49       22.04     18.02 o 
  11   3   5       23.66        8.13     20.95 o 
 -13   4   5       12.37       50.33     20.91 o 
 -12   4   5       20.68       28.83     19.19 o 
 -11   4   5        0.09       -3.65     17.14 o 
 -10   4   5     1158.50     1104.71     29.49 o 
  -9   4   5       34.48       44.80     15.09 o 
  -8   4   5     4339.70     4262.82     58.98 o 
  -7   4   5      287.98      281.96     14.80 o 
  -6   4   5      647.58      627.06     17.51 o 
  -5   4   5       52.16       45.64      9.97 o 
  -4   4   5       44.06       53.22      8.72 o 
  -3   4   5       17.26       25.35      7.67 o 
  -2   4   5    13287.57    13385.80    142.81 o 
  -1   4   5       26.34       14.29      8.38 o 
   0   4   5    27335.85    27189.87    281.45 o 
   1   4   5      651.68      659.27     15.37 o 
   2   4   5       19.98       12.40      8.72 o 
   3   4   5      151.75      170.46     11.28 o 
   4   4   5       34.71       60.35     11.44 o 
   5   4   5      122.08      119.96     13.71 o 
   6   4   5     8101.64     8095.64     97.97 o 
   7   4   5       32.36       71.07     14.75 o 
   8   4   5     1626.52     1599.78     35.06 o 
   9   4   5        3.20        4.32     17.31 o 
  10   4   5      150.62      206.51     19.66 o 
  11   4   5        0.19        3.52     20.99 o 
 -13   5   5       66.33       75.60     21.75 o 
 -12   5   5        0.47       26.57     19.36 o 
 -11   5   5      756.86      775.29     28.16 o 
 -10   5   5        1.04       38.93     15.67 o 
  -9   5   5     1261.00     1276.26     29.96 o 
  -8   5   5      442.49      443.90     19.29 o 
  -7   5   5       97.24      105.20     13.75 o 
  -6   5   5        1.40       15.50     11.06 o 
  -5   5   5      503.77      520.22     16.20 o 
  -4   5   5        2.40        2.05      9.26 o 
  -3   5   5     1671.07     1587.69     25.70 o 
  -2   5   5      281.74      290.33     12.00 o 
  -1   5   5       34.63       41.03      9.01 o 
   0   5   5       90.69       93.85     10.14 o 
   1   5   5       79.25       56.71     10.02 o 
   2   5   5       83.54      103.11     10.44 o 
   3   5   5      351.61      334.55     14.14 o 
   4   5   5       17.00       18.14     11.65 o 
   5   5   5     2609.39     2790.87     42.80 o 
   6   5   5      276.22      275.35     17.61 o 
   7   5   5      524.73      528.01     22.11 o 
   8   5   5       47.63       46.01     17.77 o 
   9   5   5       14.18       -0.13     18.61 o 
  10   5   5        9.90       11.19     19.78 o 
  11   5   5       23.10       32.85     22.29 o 
 -12   6   5       78.58      108.42     21.21 o 
 -11   6   5       22.22       12.86     18.61 o 
 -10   6   5      582.66      582.72     24.83 o 
  -9   6   5      208.03      183.40     18.57 o 
  -8   6   5      548.59      540.14     20.72 o 
  -7   6   5      162.49      165.62     15.59 o 
  -6   6   5     5203.67     5233.46     67.53 o 
  -5   6   5      182.75      203.91     13.37 o 
  -4   6   5        3.96       11.86     10.27 o 
  -3   6   5     1403.46     1397.82     24.99 o 
  -2   6   5     1956.66     2012.84     31.32 o 
  -1   6   5      996.17     1017.50     21.23 o 
   0   6   5     2548.45     2527.83     36.52 o 
   1   6   5      169.76      177.75     11.65 o 
   2   6   5     1136.27     1113.39     23.41 o 
   3   6   5       99.11      126.96     12.99 o 
   4   6   5      375.68      381.50     17.28 o 
   5   6   5      111.71       91.62     15.30 o 
   6   6   5      281.52      263.27     18.28 o 
   7   6   5       32.14       62.73     16.34 o 
   8   6   5      348.60      315.82     21.59 o 
   9   6   5       67.60       59.05     20.33 o 
  10   6   5       88.99      102.30     22.00 o 
 -12   7   5       75.72       44.17     23.38 o 
 -11   7   5      160.34      148.25     21.75 o 
 -10   7   5       87.52      109.76     18.65 o 
  -9   7   5       42.80       34.53     16.72 o 
  -8   7   5       25.31       37.21     14.58 o 
  -7   7   5     1146.69     1168.74     27.89 o 
  -6   7   5       96.96       78.79     14.29 o 
  -5   7   5     6756.70     6594.19     81.65 o 
  -4   7   5      426.67      418.73     16.57 o 
  -3   7   5      624.04      644.69     19.14 o 
  -2   7   5       17.25       25.90     10.98 o 
  -1   7   5      438.24      444.49     16.07 o 
   0   7   5        8.42       -5.41     11.15 o 
   1   7   5     3320.52     3266.48     46.54 o 
   2   7   5      219.03      201.79     14.84 o 
   3   7   5     7356.70     7459.97     90.71 o 
   4   7   5      398.76      407.67     18.54 o 
   5   7   5      498.88      550.74     20.64 o 
   6   7   5       89.89       99.49     16.81 o 
   7   7   5       14.56       31.47     16.59 o 
   8   7   5       10.51       -3.27     18.56 o 
   9   7   5      639.00      681.85     28.74 o 
  10   7   5      111.79      112.78     22.88 o 
 -11   8   5        2.55        5.36     20.45 o 
 -10   8   5      661.95      653.57     28.40 o 
  -9   8   5       92.26       88.68     19.36 o 
  -8   8   5      271.78      289.87     19.62 o 
  -7   8   5        4.20       11.40     15.76 o 
  -6   8   5     4740.31     4654.20     64.77 o 
  -5   8   5       11.31      -13.95     14.54 o 
  -4   8   5    10116.11    10163.11    118.85 o 
  -3   8   5       49.66       59.59     13.08 o 
  -2   8   5      179.89      203.36     14.67 o 
  -1   8   5      104.99      121.84     13.37 o 
   0   8   5      205.21      225.51     14.67 o 
   1   8   5        8.28       45.84     12.70 o 
   2   8   5    10493.62    10781.44    125.08 o 
   3   8   5       17.66       23.09     14.83 o 
   4   8   5     7876.54     7866.19     98.13 o 
   5   8   5        0.12      -16.09     16.09 o 
   6   8   5       18.79       35.07     16.34 o 
   7   8   5        3.50       16.89     18.02 o 
   8   8   5      310.93      366.47     23.14 o 
   9   8   5        0.20       -4.36     22.21 o 
 -10   9   5       83.25       64.29     21.75 o 
  -9   9   5       12.08       24.89     18.60 o 
  -8   9   5       52.06       52.59     18.77 o 
  -7   9   5      724.37      699.04     25.30 o 
  -6   9   5       34.58       15.63     16.43 o 
  -5   9   5     5602.90     5549.31     74.79 o 
  -4   9   5      389.80      362.85     19.58 o 
  -3   9   5     1375.79     1315.81     30.26 o 
  -2   9   5       86.05       94.26     14.84 o 
  -1   9   5      102.06      102.27     14.75 o 
   0   9   5       13.74        3.69     14.08 o 
   1   9   5     3734.70     3748.35     55.05 o 
   2   9   5       34.94       13.87     16.18 o 
   3   9   5     6035.26     6014.98     80.54 o 
   4   9   5       22.10       43.33     16.72 o 
   5   9   5      150.23      163.05     19.49 o 
   6   9   5        8.11       40.31     18.27 o 
   7   9   5       11.33       18.86     19.15 o 
   8   9   5        5.30      -21.08     21.08 o 
  -9  10   5       52.46       46.39     21.87 o 
  -8  10   5      438.04      445.39     24.45 o 
  -7  10   5       15.74       19.86     18.44 o 
  -6  10   5     1652.54     1674.77     37.87 o 
  -5  10   5        9.21       -1.84     16.55 o 
  -4  10   5      202.43      201.46     18.44 o 
  -3  10   5      187.98      201.88     17.61 o 
  -2  10   5       67.85       54.56     16.89 o 
  -1  10   5       16.72       12.78     15.63 o 
   0  10   5      880.25      832.20     26.61 o 
   1  10   5      172.46      186.32     17.81 o 
   2  10   5      651.91      621.64     23.83 o 
   3  10   5      249.75      235.61     20.75 o 
   4  10   5       13.88       20.11     18.14 o 
   5  10   5      234.45      243.56     21.51 o 
   6  10   5      181.23      193.15     22.47 o 
   7  10   5      114.68       99.24     22.25 o 
  -8  11   5      218.68      195.59     24.98 o 
  -7  11   5      116.04      103.69     21.46 o 
  -6  11   5      128.15      124.14     20.83 o 
  -5  11   5        2.27       52.38     17.26 o 
  -4  11   5       57.31       84.02     18.02 o 
  -3  11   5      151.14      143.22     19.20 o 
  -2  11   5      683.84      668.44     26.31 o 
  -1  11   5       39.83       61.77     18.15 o 
   0  11   5      456.95      443.76     23.02 o 
   1  11   5      120.47      126.91     18.86 o 
   2  11   5       41.17       50.12     17.01 o 
   3  11   5        5.25       -8.25     18.23 o 
   4  11   5       77.43       70.78     20.20 o 
   5  11   5       21.04       12.15     21.20 o 
   6  11   5      181.47      195.79     23.81 o 
  -7  12   5      146.78      130.47     24.10 o 
  -6  12   5       48.30       98.77     20.74 o 
  -5  12   5        4.53       16.05     19.86 o 
  -4  12   5        9.51       -9.60     19.02 o 
  -3  12   5       95.53       98.53     20.33 o 
  -2  12   5     1033.34     1064.11     33.08 o 
  -1  12   5      452.41      483.58     25.29 o 
   0  12   5     1454.21     1443.26     37.22 o 
   1  12   5      253.40      266.66     22.64 o 
   2  12   5       38.34       28.75     20.11 o 
   3  12   5       40.08       63.78     19.78 o 
   4  12   5       20.10       13.12     21.45 o 
   5  12   5      144.82      200.93     23.68 o 
  -5  13   5       68.60       56.11     22.76 o 
  -4  13   5       31.60       38.22     21.46 o 
  -3  13   5      218.19      181.17     24.61 o 
  -2  13   5      111.62       77.37     22.88 o 
  -1  13   5     1604.70     1626.48     41.68 o 
   0  13   5       27.86       53.22     21.41 o 
   1  13   5      426.79      469.23     27.68 o 
   2  13   5        2.17      -21.58     21.58 o 
   3  13   5       16.53       -7.33     22.46 o 
 -14   0   6      868.78      932.14     34.16 o 
 -13   0   6       72.18       94.92     22.04 o 
 -12   0   6     5473.18     5611.75     80.05 o 
 -11   0   6      156.98      189.92     18.32 o 
 -10   0   6      764.41      783.33     23.84 o 
  -9   0   6        3.19        5.66     12.61 o 
  -8   0   6       77.35       91.45     12.11 o 
  -7   0   6       77.34       75.44     10.81 o 
  -6   0   6    22821.00    22156.59    233.12 o 
  -5   0   6     1003.19     1016.86     19.01 o 
  -4   0   6    33306.35    31421.26    323.30 o 
  -3   0   6        0.24       -7.00      7.04 o 
  -1   0   6      252.20      282.69      9.65 o 
   0   0   6    18111.81    18666.62    194.06 o 
   1   0   6      934.27      938.94     16.83 o 
   2   0   6    36079.77    34996.96    359.74 o 
   3   0   6      303.64      312.79     12.42 o 
   4   0   6     5827.19     5670.19     68.40 o 
   5   0   6      167.45      186.93     12.95 o 
   6   0   6      743.29      721.25     21.07 o 
   7   0   6       35.51       38.93     13.75 o 
   8   0   6     1082.40     1023.73     28.14 o 
   9   0   6        6.65       13.62     17.56 o 
  10   0   6     5341.10     5240.72     78.15 o 
  11   0   6       81.50       79.50     23.05 o 
 -14   1   6        1.91       13.41     21.87 o 
 -13   1   6     2382.62     2499.23     49.82 o 
 -12   1   6        4.71      -18.52     19.15 o 
 -11   1   6     1640.44     1703.20     36.79 o 
 -10   1   6       36.81       22.29     15.42 o 
  -9   1   6       36.33       33.78     12.95 o 
  -8   1   6      208.77      187.99     14.04 o 
  -7   1   6     1089.15     1076.22     22.07 o 
  -6   1   6        5.00       -1.68      9.18 o 
  -5   1   6    21425.76    20390.57    214.06 o 
  -4   1   6      148.71      149.26      9.22 o 
  -3   1   6     3909.74     3766.09     45.05 o 
  -2   1   6      324.05      329.94      9.82 o 
  -1   1   6      170.10      198.02      8.89 o 
   0   1   6      683.51      695.58     13.70 o 
   1   1   6    14146.69    14692.45    155.06 o 
   2   1   6      187.10      171.00      9.90 o 
   3   1   6    18571.62    18771.56    198.45 o 
   4   1   6      116.70      136.44     11.28 o 
   5   1   6     3385.23     3408.42     47.07 o 
   6   1   6        1.76       -4.57     12.49 o 
   7   1   6       16.55       14.88     14.37 o 
   8   1   6       35.29       51.54     15.92 o 
   9   1   6     1346.89     1341.49     34.20 o 
  10   1   6        0.04       -8.55     19.74 o 
  11   1   6     1187.17     1197.59     37.16 o 
 -13   2   6       21.15       33.94     20.24 o 
 -12   2   6      294.84      297.50     21.84 o 
 -11   2   6       24.53       26.90     16.85 o 
 -10   2   6        5.69       -4.78     14.88 o 
  -9   2   6       12.53       11.86     13.41 o 
  -8   2   6      344.88      312.40     15.85 o 
  -7   2   6      837.83      796.80     19.95 o 
  -6   2   6     5529.59     5319.62     64.48 o 
  -5   2   6        8.08        5.74      8.30 o 
  -4   2   6      652.75      652.74     14.58 o 
  -3   2   6       72.62       79.39      8.30 o 
  -2   2   6     2430.98     2475.20     32.19 o 
  -1   2   6      438.03      406.91     10.92 o 
   0   2   6     1033.64     1093.25     18.39 o 
   1   2   6       30.07       46.77      7.67 o 
   2   2   6      890.63      939.88     18.41 o 
   3   2   6       61.39       60.56      9.89 o 
   4   2   6     1130.72     1167.21     23.17 o 
   5   2   6        1.35       20.45     10.89 o 
   6   2   6     2076.86     2068.07     35.96 o 
   7   2   6      417.85      432.12     19.50 o 
   8   2   6       12.79       26.86     16.17 o 
   9   2   6       33.60       26.02     17.26 o 
  10   2   6      110.00      120.95     20.66 o 
  11   2   6       32.55       32.85     21.83 o 
 -13   3   6       65.00       67.43     21.04 o 
 -12   3   6       15.09       18.10     18.69 o 
 -11   3   6      236.38      208.02     19.16 o 
 -10   3   6      106.35       98.12     16.56 o 
  -9   3   6      446.51      443.99     19.42 o 
  -8   3   6       70.34       63.70     13.58 o 
  -7   3   6      799.70      809.83     20.45 o 
  -6   3   6      124.36      116.11     11.15 o 
  -5   3   6      279.12      293.92     12.46 o 
  -4   3   6      150.22      137.01      9.85 o 
  -3   3   6       87.71      124.99      8.63 o 
  -2   3   6      412.83      405.78     12.05 o 
  -1   3   6      198.70      200.62      9.85 o 
   0   3   6      120.95      121.24      9.01 o 
   1   3   6        4.89       -0.54      8.17 o 
   2   3   6      101.88       96.28      9.60 o 
   3   3   6      529.03      520.57     15.49 o 
   4   3   6        1.32      -10.94     10.94 o 
   5   3   6      112.67      118.49     13.50 o 
   6   3   6       19.82       10.81     13.79 o 
   7   3   6      896.00      820.29     25.99 o 
   8   3   6        0.35      -16.59     16.59 o 
   9   3   6      358.00      358.21     23.02 o 
  10   3   6       38.59       72.45     20.58 o 
  11   3   6        0.21       -7.79     21.87 o 
 -13   4   6        7.71        6.49     20.53 o 
 -12   4   6       14.57       -4.61     18.98 o 
 -11   4   6      100.33      114.54     18.48 o 
 -10   4   6     1819.77     1762.18     37.05 o 
  -9   4   6       27.68       28.12     15.00 o 
  -8   4   6     3721.66     3731.84     53.47 o 
  -7   4   6        5.54       10.48     11.86 o 
  -5   4   6      647.21      634.89     16.71 o 
  -4   4   6       22.92       27.53      9.01 o 
  -3   4   6        1.37       11.86      8.38 o 
  -2   4   6    10777.31    10797.07    117.83 o 
  -1   4   6      253.62      269.93     11.24 o 
   0   4   6    30425.31    30723.54    317.95 o 
   1   4   6       43.78       56.32      9.51 o 
   2   4   6       76.94       70.08     10.48 o 
   3   4   6       60.68       81.01     10.56 o 
   4   4   6     1544.02     1530.58     28.49 o 
   5   4   6        0.55       14.54     12.44 o 
   6   4   6     6533.94     6506.97     83.35 o 
   7   4   6      130.77      127.75     17.73 o 
   8   4   6      993.78     1027.96     29.22 o 
   9   4   6        0.87      -18.35     18.65 o 
  10   4   6       23.02       55.52     19.49 o 
  11   4   6        9.97        8.21     21.41 o 
 -13   5   6       38.18       93.07     21.20 o 
 -12   5   6        3.78       33.40     19.11 o 
 -11   5   6      220.17      211.86     20.88 o 
 -10   5   6       67.28       84.95     16.64 o 
  -9   5   6     6215.17     6170.45     81.13 o 
  -8   5   6        2.28       -0.25     14.25 o 
  -7   5   6     5441.15     5314.46     68.74 o 
  -6   5   6        1.33       -9.81     11.52 o 
  -5   5   6      326.92      320.59     14.05 o 
  -4   5   6      582.59      540.76     16.08 o 
  -3   5   6     7039.55     7141.56     82.55 o 
  -2   5   6       13.09        8.80      9.72 o 
  -1   5   6    15019.88    15519.25    166.40 o 
   0   5   6     1630.87     1725.41     27.92 o 
   1   5   6      583.52      604.17     16.71 o 
   2   5   6       84.02       83.74     11.15 o 
   3   5   6      157.29      158.25     13.12 o 
   4   5   6       38.88       24.72     12.74 o 
   5   5   6     2944.54     3079.04     46.45 o 
   6   5   6      106.30      132.74     16.35 o 
   7   5   6     4786.84     4884.74     69.14 o 
   8   5   6       62.99       58.63     17.98 o 
   9   5   6      104.60      105.19     20.12 o 
  10   5   6        3.54       24.55     20.36 o 
 -12   6   6      638.36      651.13     30.04 o 
 -11   6   6        0.21      -17.31     18.86 o 
 -10   6   6     1352.88     1374.53     34.70 o 
  -9   6   6       10.31       18.90     15.55 o 
  -8   6   6     1969.56     1970.48     37.45 o 
  -7   6   6        2.48       -1.30     13.74 o 
  -6   6   6     2471.65     2416.64     38.74 o 
  -5   6   6      133.48      111.33     13.54 o 
  -4   6   6     3302.06     3370.34     46.63 o 
  -3   6   6        0.35        0.71     10.69 o 
  -2   6   6     3870.95     3708.22     49.49 o 
  -1   6   6      392.17      433.26     15.31 o 
   0   6   6     4669.29     4660.58     58.98 o 
   1   6   6       32.53       24.47     10.90 o 
   2   6   6     4019.77     4087.73     54.59 o 
   3   6   6        9.98        1.51     12.49 o 
   4   6   6     2215.51     2213.57     37.99 o 
   5   6   6      118.86      129.72     15.42 o 
   6   6   6     1520.92     1484.51     33.54 o 
   7   6   6        9.97        4.06     16.05 o 
   8   6   6      755.21      750.65     27.95 o 
   9   6   6       13.31       12.57     19.61 o 
  10   6   6      603.48      618.57     29.82 o 
 -12   7   6       89.82       65.08     24.31 o 
 -11   7   6      952.29     1002.11     33.37 o 
 -10   7   6       10.21      -19.07     19.07 o 
  -9   7   6        9.32       24.35     16.05 o 
  -8   7   6        0.94       -0.50     15.21 o 
  -7   7   6     1065.28     1082.07     26.75 o 
  -6   7   6      112.55       76.83     16.01 o 
  -5   7   6     5984.35     5708.56     73.36 o 
  -4   7   6      123.75      145.45     14.21 o 
  -3   7   6      936.15      919.62     22.56 o 
  -2   7   6      333.89      347.97     15.64 o 
  -1   7   6       18.83       28.96     11.52 o 
   0   7   6       34.79       37.42     11.86 o 
   1   7   6     2002.29     2086.25     34.87 o 
   2   7   6     1091.11     1101.32     25.33 o 
   3   7   6     2952.53     3045.47     47.42 o 
   4   7   6       89.56       74.81     15.67 o 
   5   7   6       56.01       75.35     15.84 o 
   6   7   6      139.60      126.20     18.65 o 
   7   7   6      162.11      136.56     19.62 o 
   8   7   6       33.39       25.60     19.61 o 
   9   7   6     1020.98     1063.39     34.97 o 
 -11   8   6       97.79      124.09     23.13 o 
 -10   8   6       18.22       55.61     18.06 o 
  -9   8   6       17.20       16.51     17.89 o 
  -8   8   6       75.57       68.39     17.22 o 
  -7   8   6       27.71      -16.22     16.22 o 
  -6   8   6      102.86       90.99     16.30 o 
  -5   8   6      934.91      914.91     25.53 o 
  -4   8   6      219.81      194.27     16.94 o 
  -3   8   6      467.78      456.23     18.67 o 
  -2   8   6        6.34       -0.21     12.57 o 
  -1   8   6       12.94       -2.68     12.91 o 
   0   8   6        4.49       16.38     12.91 o 
   1   8   6      421.38      423.17     19.59 o 
   2   8   6      531.11      511.45     19.93 o 
   3   8   6      714.03      705.27     24.22 o 
   4   8   6      115.09      124.73     17.60 o 
   5   8   6       41.04       37.09     16.55 o 
   6   8   6        7.11       -7.67     17.26 o 
   7   8   6        3.28       -4.86     19.15 o 
   8   8   6       11.16       63.32     19.32 o 
   9   8   6      165.42      170.13     25.11 o 
 -10   9   6       22.09       22.50     21.58 o 
  -9   9   6      102.46      119.99     20.20 o 
  -8   9   6       16.51       14.37     18.48 o 
  -7   9   6       71.27       54.90     18.23 o 
  -6   9   6      599.85      565.53     24.04 o 
  -5   9   6     1827.38     1848.15     37.35 o 
  -4   9   6      100.64      124.64     16.60 o 
  -3   9   6      230.24      237.54     16.98 o 
  -2   9   6       66.87       63.07     15.09 o 
  -1   9   6       80.16       79.42     14.75 o 
   0   9   6       89.26       71.71     15.63 o 
   1   9   6      828.69      806.51     24.98 o 
   2   9   6      423.27      433.41     21.10 o 
   3   9   6      554.69      575.55     23.53 o 
   4   9   6       66.16       56.62     17.18 o 
   5   9   6      212.72      241.75     20.58 o 
   6   9   6        3.67        3.02     18.81 o 
   7   9   6       34.93       32.98     21.20 o 
   8   9   6       28.43       52.30     21.79 o 
  -9  10   6       19.50       13.12     21.87 o 
  -8  10   6      671.19      687.90     28.19 o 
  -7  10   6       65.56       66.84     19.57 o 
  -6  10   6      295.46      297.63     21.89 o 
  -5  10   6      120.04      122.80     18.15 o 
  -4  10   6     1262.10     1204.45     31.67 o 
  -3  10   6        0.68      -16.76     16.76 o 
  -2  10   6     1529.85     1510.57     34.17 o 
  -1  10   6      119.24      123.60     17.18 o 
   0  10   6     1079.40     1104.38     29.65 o 
   1  10   6       50.78       93.45     15.97 o 
   2  10   6     1148.05     1127.67     30.95 o 
   3  10   6        5.72       15.17     17.22 o 
   4  10   6      586.53      544.24     26.30 o 
   5  10   6      117.62      128.84     20.62 o 
   6  10   6      257.69      273.03     23.81 o 
   7  10   6       37.49       90.10     21.83 o 
  -8  11   6        3.29       12.95     21.04 o 
  -7  11   6      708.58      686.38     29.66 o 
  -6  11   6       47.85       61.64     20.16 o 
  -5  11   6       19.42       14.67     18.35 o 
  -4  11   6       10.89      -18.14     18.14 o 
  -3  11   6     1066.01     1063.50     30.99 o 
  -2  11   6      108.70       88.94     19.07 o 
  -1  11   6     4524.07     4556.39     68.43 o 
   0  11   6        0.12       -8.76     18.19 o 
   1  11   6      901.68      919.69     29.30 o 
   2  11   6       39.12       35.07     19.61 o 
   3  11   6       13.11       15.46     18.69 o 
   4  11   6        3.34       20.78     19.61 o 
   5  11   6      933.89      976.27     33.91 o 
   6  11   6       27.89        0.46     23.21 o 
  -7  12   6      143.47      132.32     24.43 o 
  -6  12   6       28.91       20.32     21.75 o 
  -5  12   6        3.75       -6.70     19.40 o 
  -4  12   6       23.46       51.75     18.73 o 
  -3  12   6       20.08       56.40     18.86 o 
  -1  12   6      329.49      317.35     25.45 o 
   0  12   6     2386.50     2382.69     48.56 o 
   1  12   6       90.76       98.53     21.08 o 
   2  12   6       39.71       35.49     20.53 o 
   3  12   6        3.24      -20.62     20.62 o 
   4  12   6       62.76       92.57     22.84 o 
  -4  13   6       42.76       11.69     22.04 o 
  -3  13   6       88.84      100.87     22.46 o 
  -2  13   6      327.29      327.44     25.95 o 
  -1  13   6      494.38      498.68     28.85 o 
   0  13   6      272.71      260.33     25.57 o 
   1  13   6       27.77       13.33     22.38 o 
   2  13   6        9.74       -5.61     22.42 o 
 -14   1   7        0.18      -23.00     23.00 o 
 -13   1   7      749.19      859.51     30.29 o 
 -12   1   7       47.98       73.34     18.61 o 
 -11   1   7      443.57      489.52     22.77 o 
 -10   1   7       58.19       89.22     15.30 o 
  -9   1   7        7.84       34.95     12.70 o 
  -8   1   7        0.61       18.65     11.36 o 
  -7   1   7     4997.26     4839.07     61.47 o 
  -6   1   7       22.19       25.77     10.14 o 
  -5   1   7    12666.09    12380.06    134.39 o 
  -4   1   7        3.32       12.57      8.13 o 
  -3   1   7       78.95       51.39      8.51 o 
  -2   1   7      127.34      120.16      8.76 o 
  -1   1   7     5323.41     5612.56     64.14 o 
   0   1   7       33.87       40.11      8.05 o 
   1   1   7     9649.01     9873.16    108.06 o 
   2   1   7        5.83        7.54      9.13 o 
   3   1   7     1843.96     1931.05     30.43 o 
   4   1   7        1.28      -11.10     11.10 o 
   5   1   7      156.08      168.47     13.79 o 
   6   1   7      101.17      124.27     14.67 o 
   7   1   7      664.03      637.37     23.00 o 
   8   1   7        5.30       13.95     17.10 o 
   9   1   7     1569.53     1584.73     37.57 o 
  10   1   7       49.42       15.63     21.83 o 
  11   1   7       45.13       -6.29     23.68 o 
 -13   2   7        0.24      -17.39     19.99 o 
 -12   2   7      600.58      654.28     26.26 o 
 -11   2   7        0.40       -6.41     16.43 o 
 -10   2   7     1352.32     1425.03     32.02 o 
  -9   2   7        0.10      -13.37     13.37 o 
  -8   2   7     3324.85     3167.51     46.52 o 
  -7   2   7       59.19       68.69     11.27 o 
  -6   2   7     3854.83     3717.44     48.78 o 
  -5   2   7        3.49       14.46      8.67 o 
  -4   2   7     3787.95     3691.04     46.33 o 
  -3   2   7      194.94      167.56      9.85 o 
  -2   2   7     5180.62     5280.91     61.34 o 
  -1   2   7       20.17       20.28      8.21 o 
   0   2   7    10262.82    10465.26    113.63 o 
   1   2   7       28.65       17.14      8.63 o 
   2   2   7     8884.82     8807.07     98.76 o 
   3   2   7       98.06      107.93     11.15 o 
   4   2   7      916.38      904.97     21.47 o 
   5   2   7       22.00       29.75     12.82 o 
   6   2   7     1515.59     1555.81     31.16 o 
   7   2   7        0.41      -15.84     15.84 o 
   8   2   7     2883.10     3107.35     51.96 o 
   9   2   7       13.83       16.22     19.23 o 
  10   2   7      642.21      620.82     28.44 o 
  11   2   7       17.17       88.71     20.99 o 
 -13   3   7       15.71        9.64     20.32 o 
 -12   3   7       80.75      101.92     19.03 o 
 -11   3   7      590.36      568.81     24.16 o 
 -10   3   7       86.49       63.54     16.64 o 
  -9   3   7    10171.93     9824.46    116.93 o 
  -8   3   7        5.16      -11.27     12.74 o 
  -7   3   7     2384.27     2285.52     36.64 o 
  -6   3   7       33.96       34.32     10.10 o 
  -5   3   7       57.24       67.14     10.35 o 
  -4   3   7       87.27       98.33      9.98 o 
  -3   3   7     6837.30     6988.21     79.62 o 
  -2   3   7       11.50        8.26      8.30 o 
  -1   3   7    14133.39    14724.24    156.88 o 
   0   3   7       61.72       62.66      9.26 o 
   1   3   7      615.55      634.36     15.91 o 
   2   3   7      178.46      174.07     11.49 o 
   3   3   7      741.67      737.96     18.90 o 
   4   3   7       66.59       81.14     11.65 o 
   5   3   7     4677.54     4601.05     62.00 o 
   6   3   7      219.64      241.94     17.48 o 
   7   3   7     4516.46     4565.51     65.31 o 
   8   3   7        2.48       39.30     16.17 o 
   9   3   7      274.85      283.19     21.34 o 
  10   3   7        2.69       -2.01     20.62 o 
 -13   4   7       33.12       54.52     20.99 o 
 -12   4   7        8.99       33.77     18.10 o 
 -11   4   7       36.95       41.78     17.85 o 
 -10   4   7     2781.63     2842.25     48.76 o 
  -9   4   7       82.13       92.87     15.46 o 
  -8   4   7     6869.71     6754.49     84.76 o 
  -7   4   7      143.68      103.87     14.00 o 
  -6   4   7      167.70      182.32     13.33 o 
  -5   4   7      176.40      187.23     11.95 o 
  -4   4   7      223.58      275.78     12.54 o 
  -3   4   7       36.75       55.65      9.64 o 
  -2   4   7    12988.57    12838.83    139.32 o 
  -1   4   7     2255.50     2352.62     33.81 o 
   0   4   7    12137.73    12453.46    135.70 o 
   1   4   7      194.24      209.09     11.99 o 
   2   4   7       21.71        7.92     10.52 o 
   3   4   7       71.65       55.11     11.73 o 
   4   4   7     2020.34     2101.20     35.38 o 
   5   4   7       30.83       44.84     13.87 o 
   6   4   7     5969.32     6033.82     79.16 o 
   7   4   7       16.17       -6.29     16.68 o 
   8   4   7      665.45      692.78     25.55 o 
   9   4   7       44.19       83.31     19.32 o 
  10   4   7       21.28       -9.05     21.79 o 
 -13   5   7       17.62       54.31     20.99 o 
 -12   5   7       21.13       27.61     19.86 o 
 -11   5   7       16.30        1.68     17.93 o 
 -10   5   7      257.60      293.84     20.42 o 
  -9   5   7      740.31      669.67     24.55 o 
  -8   5   7      318.74      335.67     17.57 o 
  -7   5   7     1757.51     1772.96     33.07 o 
  -6   5   7      159.32      156.99     13.88 o 
  -5   5   7      494.28      470.31     16.36 o 
  -4   5   7      108.13      112.84     11.36 o 
  -3   5   7      157.90      156.12     11.74 o 
  -2   5   7      211.52      221.34     12.33 o 
  -1   5   7     6203.85     6439.58     76.10 o 
   0   5   7       14.29       16.01     10.27 o 
   1   5   7      959.74      949.29     21.34 o 
   2   5   7        1.25        8.63     10.98 o 
   3   5   7       62.08       77.24     11.65 o 
   4   5   7      244.63      219.36     16.31 o 
   5   5   7      480.92      540.66     19.97 o 
   6   5   7      305.22      329.61     19.71 o 
   7   5   7      626.49      646.43     24.75 o 
   8   5   7       58.16       56.36     19.28 o 
   9   5   7      378.54      427.69     25.20 o 
  10   5   7        1.20       -5.95     21.87 o 
 -12   6   7      389.47      432.18     26.58 o 
 -11   6   7       32.75        9.72     19.57 o 
 -10   6   7      408.75      384.84     21.76 o 
  -9   6   7       11.55       -2.56     15.80 o 
  -8   6   7        1.98      -15.21     15.21 o 
  -7   6   7       30.00       26.44     14.08 o 
  -6   6   7      417.08      412.90     17.99 o 
  -5   6   7       15.14       15.50     12.49 o 
  -4   6   7     2348.93     2377.36     37.61 o 
  -3   6   7       23.81       35.66     11.23 o 
  -2   6   7     2499.05     2575.66     38.48 o 
  -1   6   7       49.77       25.90     11.57 o 
   0   6   7      172.70      192.04     13.62 o 
   1   6   7       74.25       78.62     12.49 o 
   2   6   7      279.97      273.10     15.93 o 
   3   6   7      347.75      384.14     17.45 o 
   4   6   7     4010.97     4090.77     58.39 o 
   5   6   7       43.66       34.20     15.42 o 
   6   6   7      588.34      589.85     24.12 o 
   7   6   7       47.68       34.99     17.85 o 
   8   6   7      394.09      359.24     24.91 o 
   9   6   7        4.19       11.15     21.20 o 
 -12   7   7       31.52       49.91     22.17 o 
 -11   7   7     1074.03     1183.93     35.18 o 
 -10   7   7        0.35       -9.97     18.77 o 
  -9   7   7       14.47       15.55     16.76 o 
  -8   7   7       21.15       34.99     15.42 o 
  -7   7   7      350.56      361.55     19.08 o 
  -6   7   7      768.62      747.36     23.34 o 
  -5   7   7     4595.47     4559.17     62.00 o 
  -4   7   7       10.36       18.81     12.74 o 
  -3   7   7     3743.50     3906.72     54.05 o 
  -2   7   7       18.39       11.27     12.15 o 
  -1   7   7       24.99       26.27     12.40 o 
   0   7   7       64.74       72.33     13.41 o 
   1   7   7     1360.25     1324.53     28.42 o 
   2   7   7       93.16       87.22     14.88 o 
   3   7   7     6213.10     6168.27     79.70 o 
   4   7   7       39.21       28.87     15.59 o 
   5   7   7     1953.46     2086.48     39.71 o 
   6   7   7       10.70       50.83     16.85 o 
   7   7   7       28.08       70.90     18.10 o 
   8   7   7      113.35      153.48     21.00 o 
   9   7   7      239.51      238.98     26.53 o 
 -11   8   7       48.28       34.32     22.55 o 
 -10   8   7       95.25       51.63     21.00 o 
  -9   8   7       10.81       -6.79     18.14 o 
  -8   8   7       20.74       62.31     16.80 o 
  -7   8   7       35.75       13.91     16.18 o 
  -6   8   7     5902.22     5888.95     78.56 o 
  -5   8   7       49.92       49.95     15.84 o 
  -4   8   7    10789.11    10752.80    125.98 o 
  -3   8   7       11.65      -10.10     14.21 o 
  -2   8   7       87.02       81.60     13.96 o 
  -1   8   7      162.80      162.39     15.26 o 
   0   8   7      134.80       98.46     14.96 o 
   1   8   7      184.05      195.72     16.94 o 
   2   8   7     7660.39     7652.47     95.94 o 
   3   8   7        2.53       26.94     15.71 o 
   4   8   7     1784.47     1780.15     37.30 o 
   5   8   7        1.94        2.47     16.76 o 
   6   8   7       59.83       80.71     18.31 o 
   7   8   7        2.89        3.86     19.48 o 
   8   8   7      622.17      664.15     29.61 o 
 -10   9   7        0.39      -11.77     21.16 o 
  -9   9   7       17.70       15.21     19.19 o 
  -8   9   7        0.52       -5.53     18.40 o 
  -7   9   7      347.96      312.00     22.06 o 
  -6   9   7       88.89       69.86     17.43 o 
  -5   9   7     3876.52     3878.89     58.54 o 
  -4   9   7       23.81       -0.34     15.97 o 
  -3   9   7     1393.89     1317.63     31.48 o 
  -2   9   7        1.45      -13.87     14.62 o 
  -1   9   7       24.00       10.43     14.92 o 
   0   9   7      299.58      269.56     18.91 o 
   1   9   7     2229.29     2308.37     41.21 o 
   2   9   7      226.69      243.48     18.82 o 
   3   9   7     3073.68     3073.14     52.02 o 
   4   9   7        2.11       10.39     17.14 o 
   5   9   7      922.63      809.68     29.51 o 
   6   9   7        0.42       26.73     19.02 o 
   7   9   7      167.79      156.01     23.22 o 
  -9  10   7      129.17       93.88     23.30 o 
  -8  10   7       27.19       39.01     19.74 o 
  -7  10   7      276.46      311.49     22.14 o 
  -6  10   7      332.26      311.86     22.77 o 
  -5  10   7      391.44      393.13     22.48 o 
  -4  10   7     1161.82     1115.59     30.66 o 
  -3  10   7       93.05       65.25     18.15 o 
  -2  10   7     1152.64     1136.00     30.49 o 
  -1  10   7      378.53      364.53     21.51 o 
   0  10   7        6.16       21.58     16.93 o 
   1  10   7      271.16      288.23     20.96 o 
   2  10   7        6.79       14.67     17.47 o 
   3  10   7       75.48       94.88     19.32 o 
   4  10   7     1540.66     1570.69     38.53 o 
   5  10   7        2.30        4.94     19.69 o 
   6  10   7      330.93      351.55     25.70 o 
  -8  11   7      253.54      226.96     25.74 o 
  -7  11   7      291.83      299.25     24.69 o 
  -6  11   7        3.35       44.25     19.19 o 
  -5  11   7       33.41       27.24     19.57 o 
  -4  11   7      101.58       90.32     19.11 o 
  -3  11   7      301.69      324.21     21.84 o 
  -2  11   7      522.80      521.95     25.50 o 
  -1  11   7       82.01       83.15     19.45 o 
   0  11   7      280.33      259.18     22.05 o 
   1  11   7      378.28      365.10     23.90 o 
   2  11   7       80.97      120.19     17.94 o 
   3  11   7      195.79      216.88     22.22 o 
   4  11   7       76.17       85.45     21.96 o 
   5  11   7      222.21      215.54     24.90 o 
  -6  12   7       15.81       11.44     21.16 o 
  -5  12   7        2.43       40.90     20.49 o 
  -4  12   7        7.51       40.52     19.78 o 
  -3  12   7       32.13       25.73     20.53 o 
  -2  12   7      666.18      727.83     29.79 o 
  -1  12   7      331.72      311.18     25.45 o 
   0  12   7      762.94      792.69     30.80 o 
   1  12   7       16.66       13.16     20.70 o 
   2  12   7       43.43       51.67     21.62 o 
   3  12   7       10.73       64.07     20.53 o 
  -3  13   7      822.31      802.12     32.69 o 
  -2  13   7       17.12        0.46     22.29 o 
  -1  13   7      968.03      961.73     35.38 o 
   0  13   7      109.42       83.44     22.97 o 
   1  13   7       76.80       64.71     23.68 o 
 -14   0   8     1035.47     1207.55     36.73 o 
 -13   0   8       20.83       18.65     20.32 o 
 -12   0   8     2997.68     3083.83     54.95 o 
 -11   0   8       50.36       23.68     17.01 o 
 -10   0   8      561.66      521.30     21.69 o 
  -9   0   8      203.22      233.21     16.48 o 
  -8   0   8      207.40      177.72     14.76 o 
  -7   0   8        0.81      -11.15     11.15 o 
  -6   0   8     8507.51     7802.28     90.48 o 
  -5   0   8     1503.12     1571.46     26.23 o 
  -4   0   8    34173.40    33312.11    344.23 o 
  -3   0   8       84.81       78.34      8.93 o 
  -2   0   8      711.38      787.33     16.72 o 
  -1   0   8       59.95       88.10      8.89 o 
   0   0   8    10961.70    11200.54    121.88 o 
   1   0   8       81.13       87.14     10.06 o 
   2   0   8    12758.88    12832.39    140.09 o 
   3   0   8       28.44        9.01     11.31 o 
   4   0   8     4766.58     4778.40     61.98 o 
   5   0   8       24.37       42.66     13.03 o 
   6   0   8      841.23      826.10     24.56 o 
   7   0   8        0.87        2.93     15.55 o 
   8   0   8     1875.91     1815.02     39.15 o 
   9   0   8      135.64      136.43     21.38 o 
  10   0   8     1002.41     1020.46     34.88 o 
 -14   1   8       10.14      -13.45     22.25 o 
 -13   1   8     1855.33     2009.28     44.48 o 
 -12   1   8       11.66        1.17     19.07 o 
 -11   1   8     3305.71     3236.45     53.82 o 
 -10   1   8       33.47       17.35     15.04 o 
  -9   1   8       80.62      104.36     14.38 o 
  -8   1   8        0.03       19.19     11.98 o 
  -7   1   8      653.44      650.29     18.97 o 
  -6   1   8      124.76      168.84     11.49 o 
  -5   1   8     5279.91     5236.04     63.43 o 
  -4   1   8       27.79       41.86      8.88 o 
  -3   1   8     5594.69     5799.19     67.48 o 
  -2   1   8        0.12       -0.63      8.46 o 
  -1   1   8      193.89      185.93     10.36 o 
   0   1   8       53.60       50.42      9.26 o 
   1   1   8     1195.67     1212.62     22.17 o 
   2   1   8       14.46       -0.42     10.22 o 
   3   1   8     9934.45     9858.13    111.68 o 
   4   1   8        0.14        9.47     11.69 o 
   5   1   8     3955.99     3849.50     54.90 o 
   6   1   8       52.64       59.09     14.54 o 
   7   1   8      554.75      551.40     23.07 o 
   8   1   8        3.14      -17.52     17.52 o 
   9   1   8      199.09      144.82     22.43 o 
  10   1   8       48.76       45.97     21.83 o 
 -13   2   8        0.05      -20.03     20.03 o 
 -12   2   8     1044.48     1086.28     32.33 o 
 -11   2   8       10.71        1.01     17.18 o 
 -10   2   8     1704.85     1659.46     35.28 o 
  -9   2   8      248.85      274.78     16.81 o 
  -8   2   8      120.84      127.29     13.92 o 
  -7   2   8        6.02       10.94     11.94 o 
  -6   2   8      115.73      117.83     11.61 o 
  -5   2   8       45.32       44.25     10.35 o 
  -4   2   8    14158.12    13951.84    150.51 o 
  -3   2   8       75.72       59.73      9.51 o 
  -2   2   8     6439.45     6542.97     75.23 o 
  -1   2   8      106.88      105.13      9.98 o 
   0   2   8     1830.34     1763.41     27.36 o 
   1   2   8      144.94      137.67     11.24 o 
   2   2   8     1663.65     1627.36     27.58 o 
   3   2   8      190.84      225.72     13.16 o 
   4   2   8     8082.67     8109.09     96.13 o 
   5   2   8        5.09        6.79     13.37 o 
   6   2   8      147.59      126.04     16.22 o 
   7   2   8        5.35       15.17     15.71 o 
   8   2   8     1144.27     1133.73     31.87 o 
   9   2   8       27.75       44.88     19.23 o 
  10   2   8      236.96      216.81     24.73 o 
 -13   3   8       13.47       -1.76     21.29 o 
 -12   3   8        2.48        8.51     18.69 o 
 -11   3   8      606.68      601.25     25.51 o 
 -10   3   8       37.18       67.22     15.59 o 
  -9   3   8       73.42       85.37     15.09 o 
  -8   3   8       38.65       74.63     13.91 o 
  -7   3   8     3374.20     3230.06     47.08 o 
  -6   3   8      271.95      265.56     14.34 o 
  -5   3   8        7.25        2.98     10.14 o 
  -4   3   8        0.80       -9.55      9.55 o 
  -3   3   8     3193.77     3347.58     44.11 o 
  -2   3   8      476.46      469.12     14.06 o 
  -1   3   8     4522.55     4544.68     55.87 o 
   0   3   8      141.37      125.18     11.03 o 
   1   3   8     4894.20     4862.74     60.47 o 
   2   3   8      719.29      705.66     18.64 o 
   3   3   8     1583.51     1618.87     28.95 o 
   4   3   8      282.77      263.96     16.10 o 
   5   3   8      741.01      776.27     23.30 o 
   6   3   8        1.38        5.32     14.83 o 
   7   3   8      618.31      592.06     24.80 o 
   8   3   8       49.29       59.97     18.86 o 
   9   3   8      356.16      332.75     24.95 o 
  10   3   8        1.05       20.45     21.50 o 
 -13   4   8        8.47        5.74     21.12 o 
 -12   4   8      126.18      143.34     21.08 o 
 -11   4   8       29.58       38.85     18.02 o 
 -10   4   8     1426.34     1432.29     33.79 o 
  -9   4   8      182.15      189.14     17.44 o 
  -8   4   8     3615.95     3468.06     52.30 o 
  -7   4   8       19.55       19.99     12.36 o 
  -6   4   8      979.00      976.54     23.23 o 
  -5   4   8      598.79      608.72     17.67 o 
  -4   4   8       25.51       32.90     10.77 o 
  -3   4   8      161.83      158.80     11.78 o 
  -2   4   8     6285.39     6561.29     77.38 o 
  -1   4   8       38.31       49.20     10.31 o 
   0   4   8     1035.90     1060.00     22.02 o 
   1   4   8       50.85       35.37     11.27 o 
   2   4   8      291.03      327.64     14.72 o 
   3   4   8        8.89        7.71     11.90 o 
   4   4   8      923.13      933.75     23.94 o 
   5   4   8      117.70      117.65     15.76 o 
   6   4   8     1546.81     1551.87     33.59 o 
   7   4   8       20.58       29.88     17.31 o 
   8   4   8      456.13      504.14     24.53 o 
   9   4   8      145.17      111.66     23.76 o 
  10   4   8      120.17      119.61     24.22 o 
 -13   5   8       25.02       34.53     22.50 o 
 -12   5   8       31.27       32.10     20.91 o 
 -11   5   8      792.58      761.56     28.75 o 
 -10   5   8        5.91      -12.28     17.64 o 
  -9   5   8     5641.10     5665.17     76.77 o 
  -8   5   8       17.26       15.76     14.58 o 
  -7   5   8      942.71      965.53     24.23 o 
  -6   5   8       89.18       77.79     13.54 o 
  -5   5   8     2823.64     2786.83     42.12 o 
  -4   5   8      213.39      203.05     13.58 o 
  -3   5   8     9815.83     9926.55    112.54 o 
  -2   5   8       18.44       -5.53     10.90 o 
  -1   5   8     5130.12     5229.08     65.08 o 
   0   5   8        0.38       -3.23     10.98 o 
   1   5   8     1907.63     1841.21     31.80 o 
   2   5   8       51.65       22.46     13.03 o 
   3   5   8     1896.02     1846.88     33.89 o 
   4   5   8       96.18      112.20     15.67 o 
   5   5   8     3291.04     3342.73     52.66 o 
   6   5   8       23.81       53.05     16.26 o 
   7   5   8      563.60      559.50     24.83 o 
   8   5   8       14.51       17.56     19.44 o 
   9   5   8      603.37      621.56     29.15 o 
 -12   6   8      448.03      496.42     27.63 o 
 -11   6   8       59.61       -0.21     20.91 o 
 -10   6   8      507.61      526.55     24.91 o 
  -9   6   8        4.63      -16.05     16.05 o 
  -8   6   8     2758.16     2682.00     45.31 o 
  -7   6   8        0.42       10.14     13.49 o 
  -6   6   8     2476.83     2468.45     40.75 o 
  -5   6   8        3.74        8.34     12.49 o 
  -4   6   8     1338.99     1347.29     26.99 o 
  -3   6   8      407.78      424.75     17.03 o 
  -2   6   8     1704.01     1697.95     30.81 o 
  -1   6   8       24.47       34.86     11.57 o 
   0   6   8     5548.36     5756.13     72.07 o 
   1   6   8      107.72      150.01     14.71 o 
   2   6   8     4714.02     4881.47     65.34 o 
   3   6   8      221.30      240.89     16.22 o 
   4   6   8     1307.48     1323.38     30.68 o 
   5   6   8       70.72      117.68     16.43 o 
   6   6   8     1229.75     1234.22     32.55 o 
   7   6   8        6.70       -1.93     19.44 o 
   8   6   8     1567.89     1558.86     39.50 o 
   9   6   8       21.54       11.98     21.96 o 
 -12   7   8      107.85      117.43     24.31 o 
 -11   7   8       19.81       -0.75     20.99 o 
 -10   7   8       59.64       57.96     19.57 o 
  -9   7   8        8.98        1.22     17.31 o 
  -8   7   8       21.62       19.49     16.30 o 
  -7   7   8     2801.58     2766.20     46.91 o 
  -6   7   8      231.50      206.72     17.61 o 
  -5   7   8     2016.98     2023.43     36.62 o 
  -4   7   8      594.58      549.22     19.93 o 
  -3   7   8      114.07      106.38     14.63 o 
  -2   7   8       35.35       28.66     13.41 o 
  -1   7   8     2155.10     2089.61     36.39 o 
   0   7   8       27.75       46.56     13.03 o 
   1   7   8     4739.29     4726.51     64.09 o 
   2   7   8       39.80        7.67     15.13 o 
   3   7   8      152.16      195.54     16.98 o 
   4   7   8       97.19       97.74     17.02 o 
   5   7   8        6.52       43.62     16.38 o 
   6   7   8       43.71       37.72     18.77 o 
   7   7   8      554.63      536.05     26.68 o 
   8   7   8        0.50       33.44     21.24 o 
 -11   8   8       61.09       45.85     22.46 o 
 -10   8   8        0.15       10.39     19.48 o 
  -9   8   8        3.46       12.45     18.10 o 
  -8   8   8        0.64       -4.06     16.97 o 
  -7   8   8      110.76       57.46     18.61 o 
  -6   8   8       62.96       80.09     16.05 o 
  -5   8   8      353.31      367.13     20.34 o 
  -4   8   8       51.80       44.30     16.39 o 
  -3   8   8      206.08      187.81     16.81 o 
  -2   8   8       23.70       40.44     14.00 o 
  -1   8   8       22.81       36.33     13.62 o 
   0   8   8        6.61       14.21     14.41 o 
   1   8   8      336.41      340.79     19.41 o 
   2   8   8       61.15       49.66     16.47 o 
   3   8   8      207.40      175.14     18.86 o 
   4   8   8       12.44       25.48     17.93 o 
   5   8   8        1.59       17.98     17.77 o 
   6   8   8        0.19       21.03     18.86 o 
   7   8   8       72.07       87.42     22.38 o 
   8   8   8       32.47       50.49     23.09 o 
 -10   9   8       56.53       70.11     22.34 o 
  -9   9   8        9.54       18.35     18.90 o 
  -8   9   8       47.35       44.42     19.07 o 
  -7   9   8     1679.99     1716.87     38.84 o 
  -6   9   8       34.45        4.82     17.73 o 
  -5   9   8       19.99        3.81     16.80 o 
  -4   9   8      294.91      270.43     19.71 o 
  -3   9   8      381.11      369.03     20.38 o 
  -2   9   8       40.47       62.06     15.59 o 
  -1   9   8      859.36      888.16     26.36 o 
   0   9   8      582.51      578.78     23.28 o 
   1   9   8     2007.60     2001.90     40.39 o 
   2   9   8      220.72      278.35     19.83 o 
   3   9   8       55.67       73.21     18.31 o 
   4   9   8      442.21      413.42     24.78 o 
   5   9   8      129.76      168.19     21.71 o 
   6   9   8       54.38       31.76     21.50 o 
   7   9   8      509.94      493.99     29.99 o 
  -9  10   8        6.95        1.22     22.46 o 
  -8  10   8     1106.62     1095.44     35.10 o 
  -7  10   8        0.52       -0.46     19.57 o 
  -6  10   8     1503.17     1495.21     37.27 o 
  -5  10   8        1.58       -4.61     17.39 o 
  -4  10   8      188.38      190.89     19.53 o 
  -3  10   8      257.42      182.03     20.25 o 
  -2  10   8      564.77      577.26     23.83 o 
  -1  10   8       49.58       27.66     18.31 o 
   0  10   8     3133.98     3146.89     52.95 o 
   1  10   8       68.98       49.62     18.57 o 
   2  10   8     1279.86     1304.24     34.36 o 
   3  10   8       76.87       86.96     20.12 o 
   4  10   8        9.47      -20.45     20.45 o 
   5  10   8       71.80       22.80     23.17 o 
   6  10   8      500.11      514.11     30.24 o 
  -8  11   8       19.22       31.80     22.25 o 
  -7  11   8      797.73      828.55     32.48 o 
  -6  11   8       55.86       58.75     20.74 o 
  -5  11   8      164.89      190.25     20.87 o 
  -4  11   8      135.70      118.78     20.75 o 
  -3  11   8     1195.07     1229.39     34.18 o 
  -2  11   8        4.34        5.78     19.44 o 
  -1  11   8     1871.22     1832.17     41.67 o 
   0  11   8       91.17       82.69     20.16 o 
   1  11   8      635.81      632.49     28.11 o 
   2  11   8       38.14       32.02     20.03 o 
   3  11   8      201.94      183.85     23.35 o 
   4  11   8       55.63       89.51     21.71 o 
  -6  12   8       98.23      109.76     21.88 o 
  -5  12   8        3.03        2.56     20.74 o 
  -4  12   8       42.46       10.14     21.41 o 
  -3  12   8       24.74       25.69     20.24 o 
  -2  12   8     1138.77     1156.80     35.86 o 
  -1  12   8      197.86      171.15     23.89 o 
   0  12   8      799.62      808.96     30.84 o 
   1  12   8       49.64       44.84     21.41 o 
   2  12   8       70.75       81.59     22.55 o 
   3  12   8       12.29       48.40     20.70 o 
 -13   1   9      506.56      545.84     28.06 o 
 -12   1   9       12.62       33.15     18.77 o 
 -11   1   9       99.54      123.97     18.40 o 
 -10   1   9      321.26      322.86     19.29 o 
  -9   1   9      400.42      382.03     19.17 o 
  -8   1   9       71.01       63.87     13.54 o 
  -7   1   9     7694.43     7395.93     88.83 o 
  -6   1   9        2.85       17.01     10.81 o 
  -5   1   9      237.63      211.50     12.37 o 
  -4   1   9        0.45       -1.63      9.55 o 
  -3   1   9     1078.19     1185.23     22.33 o 
  -2   1   9      104.49       83.41     10.44 o 
  -1   1   9     4855.44     4822.12     58.86 o 
   0   1   9        0.22       -8.80      9.64 o 
   1   1   9     4403.44     4512.33     56.89 o 
   2   1   9      271.28      289.72     14.26 o 
   3   1   9      213.60      176.30     14.30 o 
   4   1   9      184.85      167.81     15.05 o 
   5   1   9       98.53      123.93     14.84 o 
   6   1   9        5.79       24.85     14.96 o 
   7   1   9     2240.64     2200.52     42.85 o 
   8   1   9      161.81      213.31     21.38 o 
   9   1   9      381.79      407.73     23.52 o 
  10   1   9        6.76       14.25     21.41 o 
 -13   2   9        4.96       21.54     19.69 o 
 -12   2   9      364.84      392.80     24.74 o 
 -11   2   9        0.92        8.55     16.64 o 
 -10   2   9     1000.77      952.85     27.59 o 
  -9   2   9       27.96        1.42     14.71 o 
  -8   2   9     5906.48     5746.60     74.13 o 
  -7   2   9       25.64       24.26     12.57 o 
  -6   2   9     6562.60     6249.51     76.41 o 
  -5   2   9        0.07       14.88     10.22 o 
  -4   2   9     1008.14     1027.77     21.18 o 
  -3   2   9        5.04        7.37      9.47 o 
  -2   2   9     1953.30     2198.02     32.59 o 
  -1   2   9        6.38       11.69      9.39 o 
   0   2   9    11332.93    11446.01    126.28 o 
   1   2   9      257.23      254.16     13.42 o 
   2   2   9     4552.98     4492.79     58.08 o 
   3   2   9        0.12       -9.30     12.11 o 
   4   2   9      484.95      479.16     18.54 o 
   5   2   9        0.24      -11.23     14.20 o 
   6   2   9     2321.38     2284.78     41.73 o 
   7   2   9        0.63      -10.77     17.01 o 
   8   2   9     2521.41     2549.14     48.33 o 
   9   2   9        3.38       10.77     20.03 o 
  10   2   9      306.64      366.46     26.66 o 
 -13   3   9      230.10      214.29     23.94 o 
 -12   3   9        0.07       29.42     18.90 o 
 -11   3   9     1202.65     1240.30     33.64 o 
 -10   3   9       25.39       19.82     16.18 o 
  -9   3   9     2814.57     2745.47     46.33 o 
  -8   3   9      193.88      165.97     16.27 o 
  -7   3   9     2264.30     2165.06     36.95 o 
  -6   3   9       73.82       83.99     12.45 o 
  -5   3   9     6215.23     6149.16     74.79 o 
  -4   3   9        2.82       -4.57     10.64 o 
  -3   3   9    10455.88    10590.28    118.10 o 
  -2   3   9       28.79       39.52     10.10 o 
  -1   3   9     4079.87     4123.61     52.85 o 
   0   3   9        3.24        0.38     10.56 o 
   1   3   9     7931.38     7856.53     91.82 o 
   2   3   9        2.20       22.92     11.31 o 
   3   3   9     4003.27     4095.99     55.78 o 
   4   3   9       18.93       39.93     13.91 o 
   5   3   9     1535.65     1607.48     33.05 o 
   6   3   9        0.20      -16.34     16.34 o 
   7   3   9      290.03      277.00     20.08 o 
   8   3   9       29.85       53.72     19.44 o 
   9   3   9      953.90      947.10     33.03 o 
 -13   4   9        7.27       37.84     21.12 o 
 -12   4   9      128.70      153.98     21.42 o 
 -11   4   9       16.88       24.14     18.56 o 
 -10   4   9      655.73      621.38     24.46 o 
  -9   4   9       27.17       17.06     15.80 o 
  -8   4   9     2575.15     2612.90     43.49 o 
  -7   4   9       39.13       55.06     13.20 o 
  -6   4   9     1482.30     1402.24     28.30 o 
  -5   4   9      229.12      230.98     14.13 o 
  -4   4   9      778.80      747.12     19.65 o 
  -3   4   9        1.20        1.72     10.81 o 
  -2   4   9     2332.79     2428.11     36.57 o 
  -1   4   9       19.71        8.97     11.15 o 
   0   4   9     1764.50     1828.72     31.16 o 
   1   4   9       53.13       51.92     11.86 o 
   2   4   9     2188.74     2300.32     37.20 o 
   3   4   9        1.30       -4.86     12.99 o 
   4   4   9     1635.03     1681.27     33.48 o 
   5   4   9      208.47      247.96     18.32 o 
   6   4   9      205.00      215.84     19.28 o 
   7   4   9        2.05      -18.10     18.10 o 
   8   4   9      446.77      441.80     25.96 o 
   9   4   9        1.64       -7.75     21.71 o 
 -12   5   9       17.34       27.24     20.70 o 
 -11   5   9      523.19      574.61     25.71 o 
 -10   5   9        4.06       13.83     17.22 o 
  -9   5   9      160.65      189.54     18.19 o 
  -8   5   9        6.74      -15.17     15.17 o 
  -7   5   9     4146.56     4161.30     58.49 o 
  -6   5   9       65.76       47.11     14.37 o 
  -5   5   9      401.22      401.57     17.36 o 
  -4   5   9      666.02      646.65     19.56 o 
  -3   5   9      937.30      944.38     22.64 o 
  -2   5   9       64.85       57.16     12.36 o 
  -1   5   9      972.00      951.07     22.73 o 
   0   5   9       51.85       50.67     12.70 o 
   1   5   9     4098.77     4214.70     56.81 o 
   2   5   9       29.53       23.30     13.41 o 
   3   5   9      510.53      483.07     20.68 o 
   4   5   9        2.04       -7.12     15.04 o 
   5   5   9      355.47      337.64     20.55 o 
   6   5   9        9.72        3.56     17.47 o 
   7   5   9      556.66      592.48     26.22 o 
   8   5   9       18.29       25.48     20.28 o 
   9   5   9      421.56      400.37     28.14 o 
 -12   6   9      700.14      710.43     29.79 o 
 -11   6   9       77.48       62.11     20.49 o 
 -10   6   9      569.96      520.39     25.04 o 
  -9   6   9        1.12      -15.92     17.10 o 
  -8   6   9     1028.69     1028.57     28.30 o 
  -7   6   9      233.29      242.74     18.03 o 
  -6   6   9      354.89      318.38     18.79 o 
  -5   6   9      361.30      374.42     17.74 o 
  -4   6   9     6831.01     6878.49     85.01 o 
  -3   6   9      147.31      158.28     14.04 o 
  -2   6   9     3271.24     3221.42     47.73 o 
  -1   6   9      153.27      149.52     14.88 o 
   0   6   9     3180.04     3262.46     48.47 o 
   1   6   9      474.66      497.48     18.33 o 
   2   6   9        3.98       18.14     13.53 o 
   3   6   9      227.55      203.45     18.53 o 
   4   6   9     3887.92     3946.82     59.09 o 
   5   6   9      112.38       95.18     18.48 o 
   6   6   9        1.82        2.43     18.56 o 
   7   6   9       64.66       71.41     20.58 o 
   8   6   9      794.33      788.26     32.23 o 
 -11   7   9     1930.18     1934.66     44.69 o 
 -10   7   9       10.31       44.84     18.23 o 
  -9   7   9      434.64      461.09     23.74 o 
  -8   7   9      218.89      241.75     20.04 o 
  -7   7   9       16.49       28.87     16.26 o 
  -6   7   9      252.10      254.74     18.32 o 
  -5   7   9     1965.55     1957.98     37.37 o 
  -4   7   9        8.32       27.91     14.00 o 
  -3   7   9     3452.50     3470.16     51.36 o 
  -2   7   9      159.47      184.94     15.43 o 
  -1   7   9      265.48      287.96     17.40 o 
   0   7   9      328.38      303.26     18.45 o 
   1   7   9       14.04       30.51     14.71 o 
   2   7   9        4.73      -14.92     14.92 o 
   3   7   9     2842.49     2905.32     48.89 o 
   4   7   9        9.25      -17.60     17.60 o 
   5   7   9     1587.88     1690.76     37.49 o 
   6   7   9       90.00       94.67     20.28 o 
   7   7   9      287.29      272.80     25.15 o 
   8   7   9       40.79       25.65     22.71 o 
 -11   8   9        0.25       28.54     21.16 o 
 -10   8   9      958.22      978.55     33.37 o 
  -9   8   9        0.23        0.29     18.86 o 
  -8   8   9      623.68      560.56     25.55 o 
  -7   8   9        6.20       -4.02     17.01 o 
  -6   8   9     1710.36     1755.25     36.24 o 
  -5   8   9      203.53      173.84     18.99 o 
  -4   8   9     3593.09     3600.07     54.72 o 
  -3   8   9      180.30      183.14     17.52 o 
  -2   8   9     2276.95     2359.05     41.31 o 
  -1   8   9       29.81       15.97     15.34 o 
   0   8   9     2429.28     2462.65     43.09 o 
   1   8   9        9.27       10.27     15.84 o 
   2   8   9     1336.37     1378.30     31.97 o 
   3   8   9        2.39       -4.86     16.97 o 
   4   8   9      921.14      905.75     29.38 o 
   5   8   9       87.72       95.80     20.49 o 
   6   8   9     1699.92     1710.93     41.57 o 
   7   8   9       25.47        8.63     22.96 o 
 -10   9   9        1.09      -22.12     22.12 o 
  -9   9   9      398.72      449.38     25.91 o 
  -8   9   9      108.54       90.32     20.96 o 
  -7   9   9      305.26      322.12     23.35 o 
  -6   9   9       72.86       71.45     17.73 o 
  -5   9   9     1285.95     1320.02     33.14 o 
  -4   9   9      174.65      153.96     18.86 o 
  -3   9   9     1933.78     1914.13     38.20 o 
  -2   9   9       22.83       17.60     17.01 o 
  -1   9   9     1209.90     1168.79     31.29 o 
   0   9   9      261.40      234.57     20.17 o 
   1   9   9      102.57      107.67     18.06 o 
   2   9   9       30.92       37.30     18.14 o 
   3   9   9      848.73      824.69     29.46 o 
   4   9   9        0.52       -8.97     19.61 o 
   5   9   9     1877.59     1903.88     43.30 o 
   6   9   9       27.70       26.44     21.50 o 
  -9  10   9      161.51      158.22     24.48 o 
  -8  10   9      114.39      162.19     23.39 o 
  -7  10   9      219.81      208.25     23.18 o 
  -6  10   9       32.28       14.96     19.57 o 
  -5  10   9        5.47        1.42     18.52 o 
  -4  10   9     2640.47     2560.74     48.93 o 
  -3  10   9       34.36       25.23     17.98 o 
  -2  10   9     1549.73     1538.56     37.15 o 
  -1  10   9       90.66       44.47     19.74 o 
   0  10   9      346.32      338.33     23.77 o 
   1  10   9      190.80      211.22     21.25 o 
   2  10   9       67.79      100.83     19.49 o 
   3  10   9       24.30       16.80     20.62 o 
   4  10   9     1334.01     1288.77     37.67 o 
   5  10   9       15.94       11.69     22.84 o 
  -7  11   9      611.44      597.06     30.33 o 
  -6  11   9       34.51       46.47     20.78 o 
  -5  11   9       66.21       55.90     21.33 o 
  -4  11   9      123.62      150.84     21.04 o 
  -3  11   9      574.92      604.86     27.43 o 
  -2  11   9      136.09      134.04     20.83 o 
  -1  11   9      396.37      393.91     24.36 o 
   0  11   9      122.93      122.05     21.67 o 
   1  11   9      460.97      458.49     26.08 o 
   2  11   9      271.05      327.20     23.31 o 
   3  11   9      303.87      359.88     26.58 o 
   4  11   9      214.41      173.41     25.07 o 
  -5  12   9      105.29      109.72     23.13 o 
  -4  12   9       98.23      131.22     22.21 o 
  -3  12   9      280.94      279.96     25.95 o 
  -2  12   9      158.40      154.66     23.30 o 
  -1  12   9       48.67       31.09     21.83 o 
   0  12   9      123.93      171.67     22.38 o 
   1  12   9       90.85       96.89     23.22 o 
 -13   0  10        0.87       -5.45     20.07 o 
 -12   0  10     1060.67     1162.27     33.13 o 
 -11   0  10        0.01       36.58     16.89 o 
 -10   0  10     4520.54     4601.04     66.99 o 
  -9   0  10      196.69      213.71     17.48 o 
  -8   0  10     2192.78     2167.99     37.99 o 
  -7   0  10       99.25      102.69     13.83 o 
  -6   0  10     1757.58     1670.60     29.93 o 
  -5   0  10       58.99       70.78     11.27 o 
  -4   0  10     4277.38     4600.15     58.20 o 
  -3   0  10      278.07      246.67     13.17 o 
  -2   0  10    19734.01    19816.09    210.79 o 
  -1   0  10        2.26       18.73     10.27 o 
   0   0  10     3624.82     3609.08     48.61 o 
   1   0  10       23.18       39.31     11.27 o 
   2   0  10      240.83      205.70     14.55 o 
   3   0  10       74.75       88.97     13.83 o 
   4   0  10     1301.38     1343.62     29.55 o 
   5   0  10      489.24      519.59     21.64 o 
   6   0  10     6131.58     5940.05     80.94 o 
   7   0  10       25.73       16.30     18.61 o 
   8   0  10      322.60      268.46     22.64 o 
   9   0  10       47.27       17.31     21.58 o 
 -13   1  10      392.07      386.56     25.49 o 
 -12   1  10       10.11        2.39     18.56 o 
 -11   1  10     2961.28     2997.33     52.13 o 
 -10   1  10       77.76       72.88     17.02 o 
  -9   1  10     3009.55     2900.05     47.36 o 
  -8   1  10        9.94       38.59     13.20 o 
  -7   1  10      156.38      143.91     14.42 o 
  -6   1  10        0.16       -9.05     11.15 o 
  -5   1  10     2637.68     2515.59     38.20 o 
  -4   1  10      206.48      212.24     12.41 o 
  -3   1  10     9336.71     9340.24    105.90 o 
  -2   1  10       83.15       77.08     11.32 o 
  -1   1  10     3561.07     3753.79     49.41 o 
   0   1  10        4.27       22.21     10.35 o 
   1   1  10       21.87       34.11     11.06 o 
   2   1  10       20.33        0.59     11.94 o 
   3   1  10     1116.42     1199.65     26.43 o 
   4   1  10       39.07       71.11     13.83 o 
   5   1  10     5770.54     5671.95     76.18 o 
   6   1  10       48.06       19.53     17.14 o 
   7   1  10      953.15      956.69     29.97 o 
   8   1  10        6.06        7.33     19.11 o 
   9   1  10       81.43       83.23     21.92 o 
 -13   2  10       71.10       84.40     22.17 o 
 -12   2  10     1445.62     1553.73     37.22 o 
 -11   2  10        4.23      -17.64     18.44 o 
 -10   2  10      953.20      918.67     27.83 o 
  -9   2  10       61.76       34.24     15.76 o 
  -8   2  10     1173.98     1174.26     27.35 o 
  -7   2  10      102.14      127.58     13.08 o 
  -6   2  10      294.65      284.73     15.64 o 
  -5   2  10       22.83       15.25     11.57 o 
  -4   2  10     5983.25     5845.58     71.62 o 
  -3   2  10      504.38      490.93     16.41 o 
  -2   2  10     6135.01     6207.77     74.54 o 
  -1   2  10      250.45      257.93     13.50 o 
   0   2  10     1722.20     1776.07     29.98 o 
   1   2  10       17.18       24.93     11.52 o 
   2   2  10     2272.74     2256.90     36.62 o 
   3   2  10       23.80       28.70     13.28 o 
   4   2  10     4596.67     4460.48     62.15 o 
   5   2  10       21.92        2.22     15.50 o 
   6   2  10       55.37       58.12     17.73 o 
   7   2  10        1.85      -18.35     18.35 o 
   8   2  10      129.81      129.26     21.92 o 
   9   2  10        9.72      -17.72     21.66 o 
 -13   3  10       27.53       -4.86     22.21 o 
 -12   3  10        5.18        1.09     19.74 o 
 -11   3  10     1127.19     1195.66     32.59 o 
 -10   3  10      261.60      307.64     19.66 o 
  -9   3  10       44.06       61.39     15.59 o 
  -8   3  10       11.19      -14.58     14.58 o 
  -7   3  10     3649.46     3451.73     51.10 o 
  -6   3  10       41.87       40.02     12.78 o 
  -5   3  10      497.55      511.70     17.08 o 
  -4   3  10      105.66      112.50     12.70 o 
  -3   3  10      618.52      660.80     18.72 o 
  -2   3  10       23.61       30.38     11.19 o 
  -1   3  10     2606.86     2581.81     38.95 o 
   0   3  10        3.49       -9.85     11.61 o 
   1   3  10     1420.73     1476.18     28.18 o 
   2   3  10      168.17      188.18     15.09 o 
   3   3  10      144.99      160.58     16.26 o 
   4   3  10       28.14       20.53     14.83 o 
   5   3  10      182.40      166.29     18.32 o 
   6   3  10       17.26        3.98     17.05 o 
   7   3  10      309.38      335.66     23.02 o 
   8   3  10       44.03       30.97     20.83 o 
   9   3  10       28.22       31.43     22.42 o 
 -13   4  10       12.11       12.82     21.12 o 
 -12   4  10      390.98      421.95     26.00 o 
 -11   4  10        3.35        5.78     17.93 o 
 -10   4  10      156.80      112.63     19.41 o 
  -9   4  10       42.99       60.34     16.34 o 
  -8   4  10     1189.81     1172.08     29.07 o 
  -7   4  10      147.05      172.11     15.68 o 
  -6   4  10     2882.00     2888.56     45.06 o 
  -5   4  10        1.86      -12.78     12.99 o 
  -4   4  10     1946.14     2015.09     34.32 o 
  -3   4  10       86.08       89.52     12.87 o 
  -2   4  10       21.27       14.25     12.03 o 
  -1   4  10        6.96       16.80     11.36 o 
   0   4  10     1664.17     1606.92     29.79 o 
   1   4  10       39.17       47.65     13.33 o 
   2   4  10     4415.26     4457.93     61.52 o 
   3   4  10      214.08      220.68     17.48 o 
   4   4  10     1770.00     1778.77     36.09 o 
   5   4  10      114.38      111.53     17.48 o 
   6   4  10       58.71       41.99     18.40 o 
   7   4  10        0.29       -3.65     18.81 o 
   8   4  10      592.81      625.75     29.57 o 
 -12   5  10        6.80       -8.51     21.04 o 
 -11   5  10     1308.97     1431.08     37.21 o 
 -10   5  10        7.80       -6.45     17.56 o 
  -9   5  10      132.06      141.42     18.11 o 
  -8   5  10       54.93       52.34     15.97 o 
  -7   5  10     1176.89     1135.29     28.36 o 
  -6   5  10        0.06       12.82     13.79 o 
  -5   5  10     5789.13     5731.21     73.74 o 
  -4   5  10       46.39       57.87     13.28 o 
  -3   5  10     2311.95     2344.17     38.39 o 
  -2   5  10       37.55       36.63     13.03 o 
  -1   5  10      361.32      403.34     17.41 o 
   0   5  10      713.50      719.83     21.49 o 
   1   5  10     5531.56     5539.92     71.95 o 
   2   5  10       10.04       23.05     14.37 o 
   3   5  10     5782.84     5794.97     76.71 o 
   4   5  10      167.83      141.60     18.44 o 
   5   5  10       50.39       66.04     17.39 o 
   6   5  10       67.72       61.23     18.90 o 
   7   5  10      171.31      150.10     22.63 o 
   8   5  10        3.33       34.53     21.16 o 
 -12   6  10      332.57      316.50     26.92 o 
 -11   6  10       84.22       65.29     21.50 o 
 -10   6  10     1088.29     1001.80     32.08 o 
  -9   6  10        1.62       -9.39     17.31 o 
  -8   6  10     2557.30     2663.86     46.33 o 
  -7   6  10       21.74       23.68     15.50 o 
  -6   6  10     3618.69     3724.35     55.28 o 
  -5   6  10       94.20       79.84     15.34 o 
  -4   6  10     1534.54     1594.65     32.21 o 
  -3   6  10       82.63       92.62     14.38 o 
  -2   6  10     1424.09     1465.32     29.89 o 
  -1   6  10        8.53       -5.66     13.53 o 
   0   6  10     3836.40     3863.48     56.01 o 
   1   6  10        4.97       -4.78     14.21 o 
   2   6  10     1461.62     1482.53     31.95 o 
   3   6  10      152.49      185.18     17.81 o 
   4   6  10      557.04      572.56     24.37 o 
   5   6  10       51.22       46.94     17.77 o 
   6   6  10      955.23      940.46     31.06 o 
   7   6  10       10.78       21.58     21.33 o 
   8   6  10      806.25      777.30     33.23 o 
 -11   7  10        7.03       24.93     22.08 o 
 -10   7  10        1.95       26.61     19.82 o 
  -9   7  10      769.05      824.05     27.90 o 
  -8   7  10        4.65       -1.47     17.31 o 
  -7   7  10     2538.83     2499.33     45.32 o 
  -6   7  10       51.63       74.30     15.84 o 
  -5   7  10       12.78        2.56     15.29 o 
  -4   7  10       17.13        4.32     15.17 o 
  -3   7  10      579.33      566.87     21.48 o 
  -2   7  10      367.96      424.94     19.12 o 
  -1   7  10     3764.46     3828.17     56.11 o 
   0   7  10       39.42       26.99     15.42 o 
   1   7  10      515.29      557.83     20.97 o 
   2   7  10      115.00       91.28     16.89 o 
   3   7  10        6.99      -15.25     17.18 o 
   4   7  10       87.61      115.59     19.40 o 
   5   7  10      491.14      443.60     25.29 o 
   6   7  10       60.78       26.74     21.41 o 
   7   7  10      952.87      936.32     35.17 o 
 -10   8  10       22.17       41.90     21.16 o 
  -9   8  10      176.76      151.15     22.22 o 
  -8   8  10        3.23       16.17     17.64 o 
  -7   8  10       30.73       74.46     17.35 o 
  -6   8  10        9.41       -7.37     16.89 o 
  -5   8  10      118.92      131.52     17.60 o 
  -4   8  10       49.43       47.48     16.97 o 
  -3   8  10      112.49      112.49     16.72 o 
  -2   8  10       73.44       56.70     17.10 o 
  -1   8  10      363.10      356.06     20.34 o 
   0   8  10        1.68       46.89     14.88 o 
   1   8  10      129.57      144.56     17.98 o 
   2   8  10        0.14       24.14     16.47 o 
   3   8  10        5.69       13.74     17.60 o 
   4   8  10       37.25       27.66     19.90 o 
   5   8  10      236.56      195.05     23.77 o 
   6   8  10      133.23      141.24     24.43 o 
 -10   9  10      173.37      168.54     24.81 o 
  -9   9  10      600.04      608.76     29.78 o 
  -8   9  10       91.35       53.35     21.29 o 
  -7   9  10     1379.72     1231.47     35.41 o 
  -6   9  10       60.86       35.41     19.19 o 
  -5   9  10        4.28       18.06     16.80 o 
  -4   9  10       90.85      102.43     18.44 o 
  -3   9  10        7.86      -18.06     18.06 o 
  -2   9  10      618.60      631.06     25.30 o 
  -1   9  10     1677.03     1698.09     37.16 o 
   0   9  10       17.53       19.61     17.68 o 
   1   9  10      608.98      668.41     25.46 o 
   2   9  10       26.27       32.60     19.11 o 
   3   9  10      133.03      174.61     21.04 o 
   4   9  10        7.35      -20.70     20.70 o 
   5   9  10      112.79      127.03     23.64 o 
  -8  10  10     1392.63     1321.57     39.48 o 
  -7  10  10       15.14      -20.49     20.49 o 
  -6  10  10     1016.70      994.60     32.53 o 
  -5  10  10       50.38       49.41     20.03 o 
  -4  10  10       50.89       23.17     19.99 o 
  -3  10  10      203.22      244.17     21.13 o 
  -2  10  10      501.53      519.03     26.51 o 
  -1  10  10        1.35      -19.02     19.02 o 
   0  10  10     2091.27     2095.88     43.58 o 
   1  10  10        0.45      -18.65     19.36 o 
   2  10  10      574.98      582.16     27.56 o 
   3  10  10       90.71      130.63     21.58 o 
   4  10  10       92.65       77.53     22.92 o 
  -7  11  10      751.13      711.23     31.93 o 
  -6  11  10        5.92       36.92     21.24 o 
  -5  11  10     1231.73     1226.97     36.91 o 
  -4  11  10        4.93       16.55     20.07 o 
  -3  11  10      213.86      196.81     22.38 o 
  -2  11  10        6.91      -20.36     20.36 o 
  -1  11  10      375.80      352.47     25.12 o 
   0  11  10       61.18       40.27     21.08 o 
   1  11  10     1388.96     1425.64     39.06 o 
   2  11  10       47.67       37.34     22.42 o 
   3  11  10      874.44      868.40     33.61 o 
  -4  12  10      278.94      287.63     26.03 o 
  -3  12  10       48.64       67.72     22.04 o 
  -2  12  10       45.32       43.37     22.17 o 
  -1  12  10        6.71       15.63     21.58 o 
   0  12  10      372.84      369.56     27.55 o 
 -13   1  11       49.24       74.05     21.41 o 
 -12   1  11        1.52        5.32     18.35 o 
 -11   1  11        8.47        3.94     17.72 o 
 -10   1  11        8.55       13.41     16.89 o 
  -9   1  11     2558.30     2529.25     44.02 o 
  -8   1  11       70.12       64.29     14.79 o 
  -7   1  11     1842.21     1803.22     33.58 o 
  -6   1  11      119.66      104.24     13.33 o 
  -5   1  11        8.13       20.87     11.86 o 
  -4   1  11      107.44      108.64     12.57 o 
  -3   1  11     3380.50     3363.24     47.15 o 
  -2   1  11        0.05        5.74     11.73 o 
  -1   1  11     8432.79     8600.46     99.92 o 
   0   1  11       42.60       44.13     12.32 o 
   1   1  11      264.44      273.97     15.77 o 
   2   1  11       14.31       14.08     12.82 o 
   3   1  11      190.01      190.74     16.18 o 
   4   1  11      103.42      129.84     16.47 o 
   5   1  11     1508.47     1438.98     33.92 o 
   7   1  11      551.92      542.09     26.59 o 
   8   1  11        1.08       -5.32     20.28 o 
 -13   2  11        3.19       17.01     20.83 o 
 -12   2  11      346.28      366.96     24.07 o 
 -11   2  11        5.35       31.22     17.56 o 
 -10   2  11      703.37      777.49     25.60 o 
  -9   2  11        0.81      -14.20     15.29 o 
  -8   2  11     3173.33     2977.17     47.93 o 
  -7   2  11        7.20        5.49     13.66 o 
  -6   2  11     3649.93     3583.20     51.66 o 
  -5   2  11        0.21       11.94     11.98 o 
  -4   2  11     1458.12     1514.63     28.14 o 
  -3   2  11      124.19      130.74     12.49 o 
  -2   2  11     2416.53     2393.12     37.58 o 
  -1   2  11       28.53       21.37     12.40 o 
   0   2  11     4646.25     4497.88     59.45 o 
   1   2  11       33.81        8.34     12.91 o 
   2   2  11     2041.77     1987.01     35.54 o 
   3   2  11       16.33        3.52     14.79 o 
   4   2  11     1035.66     1049.16     27.67 o 
   5   2  11       11.54       -0.29     16.72 o 
   6   2  11     1217.90     1188.27     33.01 o 
   7   2  11        6.59       15.29     18.90 o 
   8   2  11      563.45      517.41     27.60 o 
 -13   3  11     1391.06     1488.35     39.99 o 
 -12   3  11        0.19      -20.87     20.87 o 
 -11   3  11      675.07      711.47     28.03 o 
 -10   3  11       26.17       -4.57     17.52 o 
  -9   3  11       95.70       92.45     16.72 o 
  -8   3  11      100.75       79.80     16.18 o 
  -7   3  11     3513.23     3344.57     50.39 o 
  -6   3  11       53.58       35.96     13.91 o 
  -5   3  11     9386.58     9303.28    109.04 o 
  -4   3  11       14.55        6.24     12.65 o 
  -3   3  11       31.31       45.09     12.32 o 
  -2   3  11       26.59       29.84     12.24 o 
  -1   3  11      307.26      325.08     16.10 o 
   0   3  11        0.15       10.73     12.15 o 
   1   3  11     7112.29     7036.57     87.07 o 
   2   3  11        1.72       33.77     13.95 o 
   3   3  11     4822.00     4775.72     66.40 o 
   4   3  11      101.71       83.91     17.02 o 
   5   3  11       19.33       31.76     16.34 o 
   6   3  11       19.53        1.26     18.23 o 
   7   3  11      410.33      423.27     24.07 o 
   8   3  11       14.14       -3.73     21.96 o 
 -12   4  11      692.16      668.60     30.54 o 
 -11   4  11       33.79       29.33     19.86 o 
 -10   4  11       29.67       41.19     17.60 o 
  -9   4  11       46.12       26.78     15.84 o 
  -8   4  11     1458.09     1401.38     32.15 o 
  -7   4  11       22.44       10.77     15.50 o 
  -6   4  11     7054.73     7191.47     89.96 o 
  -5   4  11      411.07      384.41     18.25 o 
  -4   4  11     2002.26     2020.06     35.33 o 
  -3   4  11       39.62       45.30     13.12 o 
  -2   4  11       82.55      112.74     13.29 o 
  -1   4  11      134.49      138.95     14.84 o 
   0   4  11     1636.11     1651.67     32.05 o 
   1   4  11        1.48       15.13     14.50 o 
   2   4  11     7057.16     7232.35     90.40 o 
   3   4  11      107.23      102.18     17.56 o 
   4   4  11      507.73      461.61     22.73 o 
   5   4  11        7.92       -1.47     17.10 o 
   6   4  11       26.66       49.53     18.69 o 
   7   4  11       23.11      -21.33     21.33 o 
   8   4  11     1121.99     1139.40     37.53 o 
 -12   5  11       52.45        8.59     22.63 o 
 -11   5  11      269.18      277.19     23.02 o 
 -10   5  11       17.15       13.28     19.02 o 
  -9   5  11       76.27       76.40     17.31 o 
  -8   5  11        1.39      -12.61     16.13 o 
  -7   5  11     1402.13     1361.54     31.31 o 
  -6   5  11      533.81      591.05     22.07 o 
  -5   5  11      268.77      268.72     17.53 o 
  -4   5  11      117.19      130.27     14.92 o 
  -3   5  11      140.49      140.38     15.17 o 
  -2   5  11       46.02       29.21     13.28 o 
  -1   5  11     1222.54     1248.10     27.48 o 
   0   5  11      323.77      308.76     18.16 o 
   1   5  11     1373.65     1384.53     30.85 o 
   2   5  11      175.67      134.56     17.77 o 
   3   5  11      265.51      295.53     18.45 o 
   4   5  11       75.34      110.55     18.10 o 
   5   5  11       36.66       58.96     17.81 o 
   6   5  11        0.59        2.18     19.11 o 
   7   5  11       98.22      111.77     22.71 o 
 -12   6  11      570.22      647.42     30.16 o 
 -11   6  11       17.95       51.96     20.28 o 
 -10   6  11      815.08      833.20     30.17 o 
  -9   6  11       49.06       40.36     19.44 o 
  -8   6  11       85.15       70.11     17.43 o 
  -7   6  11      123.29      153.15     17.60 o 
  -6   6  11       11.84       29.33     16.22 o 
  -5   6  11       13.21       32.77     14.21 o 
  -4   6  11     1844.90     1841.83     35.68 o 
  -3   6  11       95.43      106.04     15.55 o 
  -2   6  11      717.98      709.33     23.42 o 
  -1   6  11       34.07       60.43     15.21 o 
   0   6  11       44.95       55.86     15.04 o 
   1   6  11       19.12       32.69     15.25 o 
   2   6  11      489.88      507.95     22.36 o 
   3   6  11       16.51        1.38     16.93 o 
   4   6  11      923.22      930.32     29.89 o 
   5   6  11       25.56       19.07     18.98 o 
   6   6  11       20.25       37.55     20.62 o 
   7   6  11      150.32      134.42     23.97 o 
 -11   7  11     1386.88     1404.82     40.36 o 
 -10   7  11        2.61       17.56     20.20 o 
  -9   7  11     1281.77     1222.17     35.03 o 
  -8   7  11       18.20       10.31     17.64 o 
  -7   7  11       59.04       55.57     17.43 o 
  -6   7  11        0.42       11.27     16.05 o 
  -5   7  11      414.23      393.92     21.30 o 
  -4   7  11       32.68       18.94     15.92 o 
  -3   7  11     4758.34     4872.24     68.73 o 
  -2   7  11      553.85      596.42     23.03 o 
  -1   7  11     1452.26     1410.38     32.74 o 
   0   7  11      116.10       96.31     17.10 o 
   1   7  11      109.63       94.34     17.10 o 
   2   7  11        0.92       20.87     16.51 o 
   3   7  11      121.21      144.85     19.61 o 
   4   7  11       34.12        7.33     19.28 o 
   5   7  11     1475.75     1448.06     38.53 o 
   6   7  11       49.23       36.79     23.26 o 
 -10   8  11     2155.70     2177.84     48.79 o 
  -9   8  11       10.63       -4.74     20.66 o 
  -8   8  11      712.30      678.48     28.45 o 
  -7   8  11        8.80        9.30     18.31 o 
  -6   8  11       42.53       71.70     17.81 o 
  -5   8  11       17.56       20.11     17.56 o 
  -4   8  11     1074.17     1087.34     30.23 o 
  -3   8  11       42.28       15.76     18.40 o 
  -2   8  11     7473.46     7520.33     97.01 o 
  -1   8  11       18.42       47.35     17.47 o 
   0   8  11     1731.89     1675.26     37.25 o 
   1   8  11       14.19       32.10     16.43 o 
   2   8  11       93.68      101.71     18.65 o 
   3   8  11        0.98      -14.79     19.65 o 
   4   8  11     1249.80     1264.88     35.57 o 
   5   8  11       54.76       87.54     22.92 o 
   6   8  11     2251.43     2270.28     50.26 o 
  -9   9  11     1624.93     1617.89     42.06 o 
  -8   9  11      299.99      237.00     24.61 o 
  -7   9  11      141.62      120.16     21.84 o 
  -6   9  11        1.86       10.10     18.10 o 
  -5   9  11       79.49       99.03     19.19 o 
  -4   9  11        5.70       26.52     17.64 o 
  -3   9  11     3219.96     3163.81     54.30 o 
  -2   9  11       74.68       69.74     19.61 o 
  -1   9  11     1762.70     1812.00     39.73 o 
   0   9  11       10.58       -7.08     18.52 o 
   1   9  11       32.58      -19.74     19.74 o 
   2   9  11        4.79       -3.31     19.19 o 
   3   9  11      187.01      167.33     22.76 o 
   4   9  11       23.64       61.01     20.91 o 
   5   9  11     1726.01     1758.49     44.00 o 
  -8  10  11        4.74      -22.71     22.71 o 
  -7  10  11       62.50       58.80     22.34 o 
  -6  10  11       38.09       61.47     20.53 o 
  -5  10  11      140.26      177.29     20.79 o 
  -4  10  11      820.15      863.42     31.05 o 
  -3  10  11      206.45      189.13     21.97 o 
  -2  10  11      500.75      492.76     26.46 o 
  -1  10  11      595.78      631.39     26.64 o 
   0  10  11       18.34       11.98     20.07 o 
   1  10  11       91.52       65.84     21.21 o 
   2  10  11      278.47      263.53     24.86 o 
   3  10  11      102.53       94.05     22.30 o 
  -6  11  11      212.00      237.46     24.61 o 
  -5  11  11       36.02      110.08     21.54 o 
  -4  11  11      168.94      165.81     23.09 o 
  -3  11  11       11.45        2.56     20.74 o 
  -2  11  11        2.95       10.98     20.95 o 
  -1  11  11      118.78      141.95     22.55 o 
   0  11  11       59.39       27.41     23.59 o 
   1  11  11        2.34      -17.56     22.17 o 
 -13   0  12        3.29       16.43     20.57 o 
 -12   0  12      485.07      468.87     26.92 o 
 -11   0  12      146.01      179.73     21.29 o 
 -10   0  12     7040.68     6990.42     93.23 o 
  -9   0  12       69.48       61.48     17.69 o 
  -8   0  12     1858.33     1818.57     36.31 o 
  -7   0  12        0.08        6.62     13.62 o 
  -6   0  12      992.80     1009.91     25.03 o 
  -5   0  12       98.30      108.93     13.91 o 
  -4   0  12     3330.35     3329.17     48.21 o 
  -3   0  12        6.96        9.68     12.74 o 
  -2   0  12    15192.66    15050.82    166.24 o 
  -1   0  12       57.03       72.25     13.62 o 
   0   0  12     5113.04     5043.71     66.10 o 
   1   0  12      278.54      284.28     16.98 o 
   2   0  12      141.30      128.93     15.80 o 
   3   0  12       29.40       49.70     15.55 o 
   4   0  12     6292.21     6317.05     84.20 o 
   5   0  12        3.10        7.88     18.23 o 
   6   0  12     5073.71     4911.42     73.85 o 
   7   0  12       35.42       36.83     20.87 o 
   8   0  12       48.54       67.89     22.63 o 
 -13   1  12        8.62      -16.05     21.12 o 
 -12   1  12        0.80       22.96     19.15 o 
 -11   1  12     1929.42     1928.90     40.96 o 
 -10   1  12        0.26        5.45     17.05 o 
  -9   1  12     4141.99     4061.50     61.36 o 
  -8   1  12      180.08      177.27     17.02 o 
  -7   1  12      382.56      353.25     18.45 o 
  -6   1  12        0.10       -5.53     12.95 o 
  -5   1  12       86.19      137.30     13.87 o 
  -4   1  12        5.26       27.03     12.28 o 
  -3   1  12     8555.68     8644.52    102.00 o 
  -2   1  12        2.49       23.00     12.74 o 
  -1   1  12     5187.63     5210.46     67.57 o 
   0   1  12      150.92      182.76     14.29 o 
   1   1  12       29.68       19.74     13.91 o 
   2   1  12       63.44       47.78     14.42 o 
   3   1  12      324.99      299.10     18.66 o 
   4   1  12        0.40      -17.05     17.05 o 
   5   1  12     2213.27     2138.47     42.67 o 
   6   1  12       24.67       25.02     19.82 o 
   7   1  12     1058.22     1036.59     33.08 o 
   8   1  12        3.04        7.17     21.29 o 
 -13   2  12       13.43       48.48     21.79 o 
 -12   2  12      193.64      219.77     22.72 o 
 -11   2  12       24.46       30.88     18.23 o 
 -10   2  12      894.28      881.72     28.58 o 
  -9   2  12        7.79       17.01     16.01 o 
  -8   2  12      582.57      618.49     22.19 o 
  -7   2  12       73.82       70.83     15.25 o 
  -6   2  12       32.71       48.48     14.12 o 
  -5   2  12       28.94       48.90     12.91 o 
  -4   2  12     1168.30     1102.54     25.55 o 
  -3   2  12       14.15       26.78     12.32 o 
  -2   2  12      680.89      674.97     20.94 o 
  -1   2  12      263.90      294.26     16.27 o 
   0   2  12     1437.88     1429.58     29.43 o 
   1   2  12       60.79       66.59     14.21 o 
   2   2  12      156.83      168.21     17.35 o 
   3   2  12      131.25      156.30     16.93 o 
   4   2  12       39.20       17.68     16.89 o 
   5   2  12       63.25      101.67     18.23 o 
   6   2  12      164.37      201.19     21.33 o 
   7   2  12       59.29       72.67     21.20 o 
   8   2  12      366.55      328.97     27.00 o 
 -12   3  12       50.17       29.08     20.83 o 
 -11   3  12       41.39       22.55     19.36 o 
 -10   3  12        1.85       19.28     16.68 o 
  -9   3  12       19.42        5.62     16.30 o 
  -8   3  12       29.43       49.82     15.55 o 
  -7   3  12       36.46       43.54     15.55 o 
  -6   3  12       99.76      129.42     15.59 o 
  -5   3  12      127.10      157.26     14.92 o 
  -4   3  12       16.07       24.05     13.37 o 
  -3   3  12       28.29       35.58     12.99 o 
  -2   3  12       50.41       49.58     13.96 o 
  -1   3  12        7.76        5.07     13.49 o 
   0   3  12        0.74      -14.25     14.25 o 
   1   3  12      133.73      128.05     16.51 o 
   2   3  12       80.79       86.46     16.34 o 
   3   3  12      716.38      671.69     24.59 o 
   4   3  12        2.37       49.49     16.09 o 
   5   3  12      148.02      152.48     19.53 o 
   6   3  12       13.97       49.70     18.10 o 
   7   3  12      124.08      120.96     21.96 o 
 -12   4  12      598.72      584.72     30.79 o 
 -11   4  12       63.79       59.59     20.20 o 
 -10   4  12       22.13      -16.34     19.19 o 
  -9   4  12       14.15      -14.08     17.47 o 
  -8   4  12      932.69      857.06     27.16 o 
  -7   4  12       10.98       13.12     15.80 o 
  -6   4  12     6216.18     6167.04     80.48 o 
  -5   4  12      108.85       98.37     16.09 o 
  -4   4  12     1610.77     1514.46     31.63 o 
  -3   4  12        0.43      -13.74     13.74 o 
  -2   4  12       11.83        2.98     13.79 o 
  -1   4  12       40.40       41.49     14.29 o 
   0   4  12      658.45      688.34     22.62 o 
   1   4  12      416.38      430.48     20.84 o 
   2   4  12     4191.25     4211.29     62.14 o 
   3   4  12        4.91       35.37     15.25 o 
   4   4  12       27.41       17.89     17.89 o 
   5   4  12        2.35        3.06     18.14 o 
   6   4  12       38.91        6.41     20.53 o 
   7   4  12        0.41       11.98     20.78 o 
 -12   5  12       12.73      -20.99     22.80 o 
 -11   5  12      363.86      362.23     25.20 o 
 -10   5  12        0.91       36.83     17.64 o 
  -9   5  12       31.26        6.03     18.31 o 
  -8   5  12      201.05      189.01     19.62 o 
  -7   5  12     3400.37     3316.04     53.54 o 
  -6   5  12       81.76      116.72     16.47 o 
  -5   5  12     7171.84     7395.17     93.14 o 
  -4   5  12       31.89       37.67     14.00 o 
  -3   5  12       25.31       21.92     14.62 o 
  -2   5  12       95.04      138.77     15.80 o 
  -1   5  12      564.01      630.74     21.61 o 
   0   5  12      154.87      168.00     16.81 o 
   1   5  12     7061.82     6991.07     89.98 o 
   2   5  12        0.76      -16.64     16.64 o 
   3   5  12     1438.76     1387.84     34.12 o 
   4   5  12        5.74       13.28     18.02 o 
   5   5  12       84.82       58.67     20.54 o 
   6   5  12        1.38       24.60     20.36 o 
   7   5  12      526.37      533.85     29.19 o 
 -11   6  12        3.31      -19.57     21.24 o 
 -10   6  12      527.96      548.43     26.63 o 
  -9   6  12       14.01       14.21     18.98 o 
  -8   6  12      956.85      897.85     28.88 o 
  -7   6  12       80.15       66.80     17.22 o 
  -6   6  12     1616.13     1645.23     36.03 o 
  -5   6  12        4.40       13.58     15.25 o 
  -4   6  12     1641.93     1611.40     34.18 o 
  -3   6  12       22.86       31.55     15.46 o 
  -2   6  12     1989.67     1981.04     38.50 o 
  -1   6  12        2.08       21.54     15.42 o 
   0   6  12     1343.16     1336.34     32.19 o 
   1   6  12        9.52       45.38     15.92 o 
   2   6  12     1215.64     1174.06     32.05 o 
   3   6  12        0.22      -17.72     17.72 o 
   4   6  12     1124.79     1142.24     33.34 o 
   5   6  12        9.89       27.61     20.11 o 
   6   6  12      627.57      551.82     29.11 o 
 -11   7  12      322.89      287.19     26.79 o 
 -10   7  12      112.71      156.41     22.67 o 
  -9   7  12     1358.83     1344.43     37.76 o 
  -8   7  12      197.55      201.71     21.34 o 
  -7   7  12       10.20        2.51     17.81 o 
  -6   7  12       22.04       51.21     16.34 o 
  -5   7  12       27.66       -9.09     17.52 o 
  -4   7  12      132.24      144.48     17.31 o 
  -3   7  12     2411.35     2490.46     44.63 o 
  -2   7  12      220.46      218.83     19.54 o 
  -1   7  12     1135.83     1194.52     31.12 o 
   0   7  12      158.97      133.42     18.69 o 
   1   7  12        7.27      -17.43     17.43 o 
   2   7  12       33.53       45.38     17.81 o 
   3   7  12      548.92      553.92     25.42 o 
   4   7  12       42.86       56.15     20.49 o 
   5   7  12     1410.91     1417.66     38.69 o 
 -10   8  12       39.73        5.20     23.68 o 
  -9   8  12      144.27      181.44     23.39 o 
  -8   8  12       25.72       47.27     20.37 o 
  -7   8  12       24.05       12.15     19.15 o 
  -6   8  12        8.00       15.92     18.23 o 
  -5   8  12        1.46       -5.15     17.89 o 
  -4   8  12      111.85       96.40     19.24 o 
  -3   8  12      269.86      287.60     20.88 o 
  -2   8  12      115.80       79.93     20.12 o 
  -1   8  12      236.94      269.85     21.30 o 
   0   8  12       13.43       37.92     17.89 o 
   1   8  12        4.18        8.63     17.98 o 
   2   8  12       17.22      -19.78     19.78 o 
   3   8  12       46.90       54.90     20.49 o 
   4   8  12       29.89       24.35     22.92 o 
   5   8  12      134.43      188.64     24.39 o 
  -9   9  12      266.57      288.04     25.32 o 
  -8   9  12       20.54      -10.64     22.25 o 
  -7   9  12      139.60      155.58     21.38 o 
  -6   9  12       11.48       66.71     18.10 o 
  -5   9  12        3.20        9.09     18.65 o 
  -4   9  12      280.29      299.50     22.56 o 
  -3   9  12      557.15      530.57     27.05 o 
  -2   9  12       89.54      123.00     20.33 o 
  -1   9  12      259.51      258.79     22.05 o 
   0   9  12      152.86      129.05     21.42 o 
   1   9  12        3.39       30.13     18.98 o 
   2   9  12       15.98        3.65     20.62 o 
   3   9  12      225.85      229.92     24.90 o 
   4   9  12      174.09      199.51     24.69 o 
  -7  10  12        5.04       -1.09     22.17 o 
  -6  10  12      807.04      808.12     30.84 o 
  -5  10  12        0.49      -21.24     21.24 o 
  -4  10  12      560.21      544.64     27.35 o 
  -3  10  12       25.77       42.37     19.57 o 
  -2  10  12      388.41      380.36     25.70 o 
  -1  10  12       12.79       45.76     19.99 o 
   0  10  12      522.63      498.72     28.06 o 
   1  10  12       28.36       48.57     21.79 o 
   2  10  12      595.65      594.69     29.78 o 
  -5  11  12     1395.05     1412.57     40.82 o 
  -4  11  12        1.13      -11.57     22.50 o 
  -3  11  12       49.35       84.94     20.74 o 
  -2  11  12       12.40        2.22     21.54 o 
  -1  11  12      113.90      106.16     24.06 o 
   0  11  12       22.04      -12.61     22.54 o 
 -12   1  13       49.46        3.27     20.99 o 
 -11   1  13      743.63      695.01     28.66 o 
 -10   1  13       27.71       52.17     18.14 o 
  -9   1  13      921.96      918.46     28.92 o 
  -8   1  13       12.14       25.90     15.29 o 
  -7   1  13       27.68       17.31     14.83 o 
  -6   1  13      172.58      146.21     16.22 o 
  -5   1  13      397.16      419.66     18.83 o 
  -4   1  13       72.05       37.01     14.71 o 
  -3   1  13     3346.60     3427.23     50.81 o 
  -2   1  13       45.99       43.37     14.46 o 
  -1   1  13      103.79      112.58     14.96 o 
   0   1  13       38.17       61.60     14.67 o 
   1   1  13       51.30       50.25     15.21 o 
   2   1  13        7.31       44.04     14.50 o 
   3   1  13     1578.47     1527.57     34.05 o 
   4   1  13       30.66       -6.75     17.68 o 
   5   1  13      943.62      943.12     30.85 o 
   6   1  13       72.20       74.97     21.25 o 
   7   1  13       18.57       28.96     21.83 o 
 -12   2  13     1004.55     1014.12     34.59 o 
 -11   2  13        3.26       32.14     17.89 o 
 -10   2  13      838.86      803.78     28.24 o 
  -9   2  13        0.54       -1.80     16.22 o 
  -8   2  13      938.62      910.65     27.08 o 
  -7   2  13       13.94       21.45     14.67 o 
  -6   2  13     3146.36     3019.36     48.06 o 
  -5   2  13       21.90       33.10     14.54 o 
  -4   2  13     4034.74     4233.73     59.04 o 
  -3   2  13       37.48       35.96     14.00 o 
  -2   2  13     1757.26     1885.34     34.16 o 
  -1   2  13        0.17      -14.37     14.37 o 
   0   2  13     1054.13     1060.07     27.17 o 
   1   2  13        3.64       10.27     14.83 o 
   2   2  13     2241.52     2278.85     41.55 o 
   3   2  13       13.29        7.79     16.89 o 
   4   2  13     2139.02     2089.83     42.12 o 
   5   2  13        0.19        9.18     18.44 o 
   6   2  13      364.83      316.06     24.95 o 
   7   2  13        4.34      -20.57     22.33 o 
 -12   3  13       85.89       76.94     22.97 o 
 -11   3  13      260.73      289.39     22.13 o 
 -10   3  13        7.25        5.20     17.68 o 
  -9   3  13       47.81       48.40     18.06 o 
  -8   3  13        2.83       -4.23     16.13 o 
  -7   3  13     5824.56     5752.51     77.91 o 
  -6   3  13       18.82       30.67     15.21 o 
  -5   3  13     5003.07     5014.80     68.84 o 
  -4   3  13       87.55       92.79     15.55 o 
  -3   3  13      293.86      270.45     17.82 o 
  -2   3  13       53.80       61.69     14.58 o 
  -1   3  13     1812.88     1771.62     34.71 o 
   0   3  13       11.28       23.72     15.29 o 
   1   3  13     7345.70     7099.92     90.68 o 
   2   3  13       29.17       22.38     16.72 o 
   3   3  13     1564.39     1636.56     35.81 o 
   4   3  13        9.02      -18.40     18.40 o 
   5   3  13      236.28      216.27     22.34 o 
   6   3  13       18.41       11.69     20.74 o 
   7   3  13      644.86      619.11     30.33 o 
 -12   4  13      404.50      438.43     27.93 o 
 -11   4  13       38.84       32.56     20.20 o 
 -10   4  13       70.96       56.99     19.91 o 
  -9   4  13        1.27       13.07     17.26 o 
  -8   4  13      626.27      640.85     25.38 o 
  -7   4  13      106.41       88.39     18.06 o 
  -6   4  13     4647.55     4515.83     64.99 o 
  -5   4  13       45.23       60.76     15.88 o 
  -4   4  13     1203.54     1158.66     29.11 o 
  -3   4  13       12.54       22.08     14.37 o 
  -2   4  13       11.81       19.61     14.21 o 
  -1   4  13       69.67       48.74     15.97 o 
   0   4  13     1757.46     1749.41     35.96 o 
   1   4  13        1.49      -16.68     16.68 o 
   2   4  13     2786.11     2822.47     48.50 o 
   3   4  13        1.38       20.41     17.05 o 
   4   4  13       44.54       67.51     18.98 o 
   5   4  13        0.11       -7.96     19.74 o 
   6   4  13       30.15       52.51     21.04 o 
 -11   5  13       48.05       33.27     22.00 o 
 -10   5  13        3.20       10.85     18.69 o 
  -9   5  13       86.62      107.04     19.40 o 
  -8   5  13       14.89       12.07     18.27 o 
  -7   5  13       68.08       80.84     17.52 o 
  -6   5  13       15.70       -0.71     16.55 o 
  -5   5  13      640.79      640.24     24.04 o 
  -4   5  13        0.86        7.75     15.25 o 
  -3   5  13      128.87      145.99     17.31 o 
  -2   5  13       37.81       51.96     15.46 o 
  -1   5  13      799.23      817.16     25.73 o 
   0   5  13      169.69      155.64     18.32 o 
   1   5  13      164.93      217.42     19.57 o 
   2   5  13      107.09      119.36     19.07 o 
   3   5  13      629.99      617.03     26.51 o 
   4   5  13        0.52      -10.27     19.32 o 
   5   5  13      101.25      103.43     22.51 o 
   6   5  13       12.47       -8.59     22.21 o 
 -11   6  13       34.20        2.68     23.09 o 
 -10   6  13      155.64      143.43     22.97 o 
  -9   6  13       43.69       32.10     20.03 o 
  -8   6  13      623.81      589.75     26.55 o 
  -7   6  13       96.60       44.68     19.24 o 
  -6   6  13       83.55       77.15     18.27 o 
  -5   6  13      198.52      203.22     19.12 o 
  -4   6  13      192.13      183.35     19.49 o 
  -3   6  13      265.20      263.25     20.17 o 
  -2   6  13      609.51      619.71     24.71 o 
  -1   6  13      201.98      215.21     19.45 o 
   0   6  13     1448.79     1520.39     35.26 o 
   1   6  13      113.90      138.10     18.78 o 
   2   6  13        1.38       25.14     17.98 o 
   3   6  13        1.12      -19.53     19.53 o 
   4   6  13      268.42      266.29     23.90 o 
   5   6  13       26.87       34.57     22.04 o 
 -10   7  13       71.06       55.49     23.55 o 
  -9   7  13     1830.06     1835.63     42.50 o 
  -8   7  13        1.00       10.77     19.28 o 
  -7   7  13      262.52      266.00     22.09 o 
  -6   7  13       28.98        4.32     18.56 o 
  -5   7  13       34.84       35.49     17.94 o 
  -4   7  13      167.15      240.97     19.07 o 
  -3   7  13     1221.99     1214.37     32.43 o 
  -2   7  13       43.07       -6.08     18.82 o 
  -1   7  13     2797.13     2702.04     48.74 o 
   0   7  13        2.84        7.79     18.19 o 
   1   7  13       62.92       33.69     19.70 o 
   2   7  13       78.90       88.72     19.65 o 
   3   7  13        8.02      -14.08     19.74 o 
   4   7  13      136.09       99.75     23.97 o 
   5   7  13      626.29      610.83     32.09 o 
  -9   8  13        7.74       -9.13     22.75 o 
  -8   8  13     1098.85     1166.16     34.97 o 
  -7   8  13        1.39      -16.93     19.40 o 
  -6   8  13       15.70        1.47     19.36 o 
  -5   8  13        3.18       14.16     18.14 o 
  -4   8  13     1030.98     1013.59     31.40 o 
  -3   8  13        0.55       -2.14     19.61 o 
  -2   8  13     4321.87     4399.37     67.37 o 
  -1   8  13       79.93       75.85     20.12 o 
   0   8  13      574.78      570.47     26.64 o 
   1   8  13       94.19      100.79     20.83 o 
   2   8  13       46.15       71.41     20.62 o 
   3   8  13        1.88       65.45     21.37 o 
   4   8  13     1486.75     1558.02     42.09 o 
  -8   9  13       35.44       23.72     21.87 o 
  -7   9  13      143.93      166.85     21.96 o 
  -6   9  13       11.93      -16.43     20.74 o 
  -5   9  13       75.46       52.64     21.41 o 
  -4   9  13      124.64      122.38     21.84 o 
  -3   9  13     1880.84     1883.37     42.67 o 
  -2   9  13       67.81       53.81     21.21 o 
  -1   9  13     1575.56     1573.03     39.58 o 
   0   9  13       34.76       37.50     20.07 o 
   1   9  13       64.13       49.53     21.83 o 
   2   9  13        0.30      -21.58     21.58 o 
  -6  10  13        6.81       31.64     20.91 o 
  -5  10  13       31.38       46.97     21.83 o 
  -4  10  13        5.40      -16.51     21.54 o 
  -3  10  13       61.46       84.65     21.50 o 
  -2  10  13      248.25      252.28     24.61 o 
  -1  10  13        2.66      -21.79     21.79 o 
   0  10  13      704.69      683.62     30.46 o 
   1  10  13       38.39       17.06     23.01 o 
 -12   0  14      606.39      660.86     29.74 o 
 -11   0  14       39.23       54.85     21.20 o 
 -10   0  14     3532.28     3485.11     58.37 o 
  -9   0  14       10.77       18.48     17.35 o 
  -8   0  14     2423.56     2260.17     42.74 o 
  -7   0  14        1.13       26.48     15.59 o 
  -6   0  14      868.87      892.75     26.11 o 
  -5   0  14      193.35      259.36     18.07 o 
  -4   0  14     1593.09     1709.38     34.52 o 
  -3   0  14       22.10        4.11     15.63 o 
  -2   0  14     7204.68     7302.87     91.78 o 
  -1   0  14       16.32       24.26     14.88 o 
   0   0  14      683.69      699.79     23.71 o 
   1   0  14       12.95       16.59     16.09 o 
   2   0  14      967.95      912.23     28.34 o 
   3   0  14       56.06       36.58     18.27 o 
   4   0  14     1319.83     1312.84     34.86 o 
   5   0  14        7.06       -5.91     20.70 o 
   6   0  14      800.84      780.08     31.85 o 
 -12   1  14       24.65       -1.38     21.50 o 
 -11   1  14      515.06      517.30     27.09 o 
 -10   1  14        7.50       -8.09     18.77 o 
  -9   1  14     3597.29     3564.76     57.84 o 
  -8   1  14        1.81        8.97     16.26 o 
  -7   1  14      794.02      820.87     25.85 o 
  -6   1  14       37.50       35.95     15.67 o 
  -5   1  14      262.41      231.26     17.78 o 
  -4   1  14       70.61       87.59     15.80 o 
  -3   1  14     2451.35     2392.51     41.41 o 
  -2   1  14       16.44        6.87     15.71 o 
  -1   1  14     4359.09     4112.78     60.11 o 
   0   1  14        3.95       31.05     14.37 o 
   1   1  14     1053.56     1081.13     28.72 o 
   2   1  14        8.55      -14.58     16.59 o 
   3   1  14       75.20       87.50     18.69 o 
   4   1  14        8.48       12.03     19.07 o 
   5   1  14      666.30      668.93     28.74 o 
   6   1  14        6.02       17.01     20.45 o 
 -12   2  14      170.02      153.91     25.06 o 
 -11   2  14        0.26      -19.65     19.65 o 
 -10   2  14      463.86      450.96     24.91 o 
  -9   2  14       30.52       46.93     18.31 o 
  -8   2  14     2277.72     2219.57     42.43 o 
  -7   2  14       79.71      132.06     15.97 o 
  -6   2  14       65.86       76.69     16.68 o 
  -5   2  14        9.44       19.95     15.29 o 
  -4   2  14     1524.63     1528.67     32.79 o 
  -3   2  14       15.15       10.64     15.25 o 
  -2   2  14     1480.38     1514.53     32.49 o 
  -1   2  14       22.00        6.33     15.97 o 
   0   2  14     2809.66     2898.07     48.14 o 
   1   2  14        0.12       25.52     16.43 o 
   2   2  14        2.53       22.96     16.68 o 
   3   2  14      139.47      119.66     20.41 o 
   4   2  14      197.34      225.52     21.46 o 
   5   2  14        0.18        0.21     19.86 o 
   6   2  14     1256.78     1270.36     37.29 o 
 -12   3  14        0.14       19.36     21.45 o 
 -11   3  14      283.84      280.42     24.94 o 
 -10   3  14        0.23      -18.31     18.31 o 
  -9   3  14      325.17      331.40     21.84 o 
  -8   3  14       65.09       40.23     18.27 o 
  -7   3  14      119.42      165.26     17.94 o 
  -6   3  14      385.48      392.10     21.01 o 
  -5   3  14     1425.33     1381.38     32.40 o 
  -4   3  14       83.96       55.45     16.47 o 
  -3   3  14      401.55      410.70     20.13 o 
  -2   3  14        9.00        6.96     15.34 o 
  -1   3  14     1746.23     1708.76     35.45 o 
   0   3  14      108.37      111.99     18.40 o 
   1   3  14        4.77        8.59     17.01 o 
   2   3  14        5.26      -17.93     17.93 o 
   3   3  14     1692.17     1658.67     38.30 o 
   4   3  14        0.75       23.93     19.44 o 
   5   3  14        0.44      -12.28     20.15 o 
   6   3  14       11.81       37.75     22.00 o 
 -11   4  14       10.41      -17.14     21.04 o 
 -10   4  14       41.83        3.60     20.20 o 
  -9   4  14        2.96        3.10     18.52 o 
  -8   4  14      261.93      295.18     20.08 o 
  -7   4  14       12.42        7.42     17.43 o 
  -6   4  14     1383.53     1461.30     34.41 o 
  -5   4  14       44.75       32.52     16.59 o 
  -4   4  14     1273.74     1336.10     31.68 o 
  -3   4  14        2.68      -15.50     15.50 o 
  -2   4  14       88.06      111.10     16.97 o 
  -1   4  14       25.94       41.02     16.85 o 
   0   4  14     1546.84     1599.11     36.02 o 
   1   4  14       32.46       73.17     16.64 o 
   2   4  14      907.14      839.96     28.92 o 
   3   4  14       47.69       22.55     19.32 o 
   4   4  14      287.87      256.28     23.52 o 
   5   4  14       20.31       14.79     21.29 o 
 -11   5  14      350.45      392.23     27.21 o 
 -10   5  14       11.44       13.07     19.82 o 
  -9   5  14      289.81      270.03     23.02 o 
  -8   5  14        4.06       18.19     18.77 o 
  -7   5  14     2954.47     3031.17     52.25 o 
  -6   5  14       32.48        8.17     18.02 o 
  -5   5  14      831.66      834.48     27.58 o 
  -4   5  14      104.83      101.34     18.19 o 
  -3   5  14      290.51      273.49     20.84 o 
  -2   5  14        0.49       52.46     16.30 o 
  -1   5  14     2167.40     2104.00     41.28 o 
   0   5  14        0.06       -1.17     17.64 o 
   1   5  14     1573.40     1604.66     36.86 o 
   2   5  14       10.57       29.88     18.27 o 
   3   5  14      546.86      558.02     26.97 o 
   4   5  14       51.50       27.16     20.87 o 
   5   5  14      533.30      547.62     28.69 o 
 -10   6  14      699.23      709.38     30.63 o 
  -9   6  14      147.38      127.58     22.42 o 
  -8   6  14      478.42      513.20     25.54 o 
  -7   6  14       12.99       21.87     19.07 o 
  -6   6  14     1567.82     1554.66     36.94 o 
  -5   6  14        3.46       50.03     15.80 o 
  -4   6  14     2698.20     2723.32     48.74 o 
  -3   6  14        1.18        7.46     17.22 o 
  -2   6  14     1415.20     1499.11     34.58 o 
  -1   6  14      152.26      127.38     19.91 o 
   0   6  14      529.55      491.72     25.54 o 
   1   6  14       25.65       28.62     19.23 o 
   2   6  14      878.65      864.15     30.51 o 
   3   6  14       57.13       45.47     21.25 o 
   4   6  14      964.22      932.74     33.62 o 
  -9   7  14      192.09      181.75     24.52 o 
  -8   7  14       32.97       37.42     20.41 o 
  -7   7  14        6.34      -15.42     19.53 o 
  -6   7  14       36.95       40.02     19.53 o 
  -5   7  14      988.17      979.50     31.11 o 
  -4   7  14        7.57       52.46     17.43 o 
  -3   7  14     1785.03     1818.16     39.65 o 
  -2   7  14      235.40      250.02     21.88 o 
  -1   7  14       21.06       26.94     19.15 o 
   0   7  14        3.14      -19.61     19.61 o 
   1   7  14       34.11       63.70     19.23 o 
   2   7  14       71.01      112.27     21.08 o 
   3   7  14     1194.37     1181.44     37.08 o 
   4   7  14       20.22       40.98     22.29 o 
  -8   8  14        0.29       31.80     20.62 o 
  -7   8  14       24.40       68.18     20.32 o 
  -6   8  14        0.73       -6.33     19.74 o 
  -5   8  14       94.59      121.41     20.07 o 
  -4   8  14       19.31       58.20     19.40 o 
  -3   8  14      154.42      131.19     22.21 o 
  -2   8  14       17.05       39.14     20.45 o 
  -1   8  14       78.89       82.60     20.49 o 
   0   8  14       21.76       42.28     20.16 o 
   1   8  14       31.35       38.68     21.75 o 
   2   8  14        9.14        6.41     21.96 o 
   3   8  14       38.63       67.93     23.34 o 
  -7   9  14        9.47      -18.81     22.29 o 
  -6   9  14      156.92      164.64     23.51 o 
  -5   9  14      937.25     1030.58     33.83 o 
  -4   9  14       39.41       18.35     21.83 o 
  -3   9  14      472.80      483.16     26.88 o 
  -2   9  14      130.26      127.79     22.93 o 
  -1   9  14       90.71       63.83     23.39 o 
   0   9  14       28.16       13.33     21.54 o 
   1   9  14       43.45       50.62     22.84 o 
  -4  10  14     1037.78     1128.93     35.64 o 
  -3  10  14        0.68       -2.51     21.45 o 
  -2  10  14       97.20      115.08     23.72 o 
 -12   1  15        8.72       14.67     21.83 o 
 -11   1  15      759.77      798.92     29.71 o 
 -10   1  15       93.49       67.85     20.49 o 
  -9   1  15        4.64      -19.53     19.53 o 
  -8   1  15        2.06        7.46     16.76 o 
  -7   1  15        7.21       -7.37     17.10 o 
  -6   1  15        4.43        1.34     16.55 o 
  -5   1  15     4073.45     3937.07     59.75 o 
  -4   1  15       33.67       58.00     16.01 o 
  -3   1  15     1065.61     1042.38     28.39 o 
  -2   1  15        0.19      -15.34     15.34 o 
  -1   1  15       28.51       54.27     16.85 o 
   0   1  15       49.88       99.82     16.47 o 
   1   1  15      993.22      997.54     30.27 o 
   2   1  15        2.27       -6.08     18.14 o 
   3   1  15     2175.30     2111.43     44.76 o 
   4   1  15        3.37       -3.73     20.45 o 
   5   1  15       26.57       19.07     21.12 o 
 -11   2  15        5.33      -15.04     21.08 o 
 -10   2  15      373.24      386.01     24.65 o 
  -9   2  15        0.46      -17.43     18.52 o 
  -8   2  15      200.00      150.03     21.13 o 
  -7   2  15       10.77       26.94     16.51 o 
  -6   2  15     2186.32     2195.37     42.17 o 
  -5   2  15       14.39       29.33     16.13 o 
  -4   2  15     3409.54     3463.87     54.73 o 
  -3   2  15        0.55       10.56     15.71 o 
  -2   2  15      748.48      789.10     25.56 o 
  -1   2  15        1.70       -7.58     17.14 o 
   0   2  15      450.22      437.10     22.14 o 
   1   2  15       10.26       16.80     17.93 o 
   2   2  15     1903.21     1828.34     40.71 o 
   3   2  15        1.10      -15.04     19.28 o 
   4   2  15     1050.26     1003.71     33.50 o 
   5   2  15       13.39        2.18     22.25 o 
 -11   3  15      565.63      584.81     28.61 o 
 -10   3  15       10.71       30.59     18.73 o 
  -9   3  15      796.79      777.62     29.67 o 
  -8   3  15       26.19       40.77     18.06 o 
  -7   3  15     1574.63     1555.35     36.36 o 
  -6   3  15       14.62       32.22     16.85 o 
  -5   3  15     1002.59      979.88     28.80 o 
  -4   3  15       14.41      -17.31     17.31 o 
  -3   3  15     1046.05     1040.80     29.48 o 
  -2   3  15       35.53       30.67     17.43 o 
  -1   3  15     1546.92     1576.20     36.27 o 
   0   3  15        0.19        5.28     17.39 o 
   1   3  15      308.73      325.73     22.56 o 
   2   3  15        0.42      -10.60     19.07 o 
   3   3  15      600.83      635.05     27.77 o 
   4   3  15        0.91       -2.64     20.78 o 
   5   3  15      924.33      840.37     33.32 o 
 -11   4  15        0.36        6.03     21.54 o 
 -10   4  15      402.62      427.45     26.58 o 
  -9   4  15       12.76       -1.26     19.53 o 
  -8   4  15      365.51      316.41     23.19 o 
  -7   4  15       12.43       67.38     16.85 o 
  -6   4  15      990.81     1023.24     29.81 o 
  -5   4  15      125.05      146.65     18.94 o 
  -4   4  15     1702.63     1695.08     37.88 o 
  -3   4  15      100.34       83.49     18.61 o 
  -2   4  15      975.24     1041.10     29.89 o 
  -1   4  15      140.75      136.09     18.74 o 
   0   4  15      459.13      418.60     23.86 o 
   1   4  15       40.54       13.79     19.32 o 
   2   4  15      380.29      392.69     24.74 o 
   3   4  15       24.73       29.17     20.53 o 
   4   4  15      704.85      694.83     31.26 o 
 -10   5  15      143.58      171.80     23.55 o 
  -9   5  15      197.42      191.06     23.14 o 
  -8   5  15       65.97       87.63     20.16 o 
  -7   5  15       56.17      110.21     18.02 o 
  -6   5  15       15.78       -4.53     18.86 o 
  -5   5  15     2203.03     2291.74     45.19 o 
  -4   5  15       11.53       -3.86     18.35 o 
  -3   5  15      271.15      235.28     22.26 o 
  -2   5  15       73.96      101.50     18.65 o 
  -1   5  15      250.42      266.21     21.84 o 
   0   5  15       13.63       71.03     17.81 o 
   1   5  15       11.69        2.22     19.32 o 
   2   5  15       12.22       -4.99     20.70 o 
   3   5  15     1220.40     1152.34     36.36 o 
   4   5  15       53.33       27.41     22.96 o 
 -10   6  15      483.51      456.56     29.10 o 
  -9   6  15       20.91       18.44     21.08 o 
  -8   6  15     1917.93     1890.64     44.23 o 
  -7   6  15        0.54       42.61     18.48 o 
  -6   6  15       16.75       43.12     19.61 o 
  -5   6  15       63.62       62.57     18.77 o 
  -4   6  15      601.50      585.57     26.68 o 
  -3   6  15       47.91       89.64     19.28 o 
  -2   6  15      836.56      798.44     29.88 o 
  -1   6  15       15.38       23.97     19.02 o 
   0   6  15     1422.04     1414.30     37.01 o 
   1   6  15        0.73       32.14     19.28 o 
   2   6  15      190.40      193.86     23.47 o 
   3   6  15        2.06       31.55     21.33 o 
  -9   7  15     1067.58     1025.98     35.89 o 
  -8   7  15       15.56       13.62     21.29 o 
  -7   7  15      864.07      859.42     32.36 o 
  -6   7  15       20.94       19.36     20.57 o 
  -5   7  15       11.34       28.87     19.36 o 
  -4   7  15       36.24       34.36     20.11 o 
  -3   7  15      452.05      443.44     26.21 o 
  -2   7  15        5.85       32.73     18.81 o 
  -1   7  15     1924.53     1922.65     43.39 o 
   0   7  15        1.76       17.47     19.74 o 
   1   7  15      743.91      734.49     31.34 o 
   2   7  15      100.94      112.82     23.47 o 
  -7   8  15        0.01       26.65     21.91 o 
  -6   8  15      567.04      611.95     28.65 o 
  -5   8  15       16.82        8.17     21.41 o 
  -4   8  15      287.14      303.23     24.99 o 
  -3   8  15       28.28        8.38     21.75 o 
  -2   8  15      629.41      607.79     29.87 o 
  -1   8  15       17.93       29.58     21.12 o 
   0   8  15      842.91      758.48     32.23 o 
   1   8  15       45.97       35.49     23.26 o 
  -5   9  15      177.71      132.37     24.35 o 
  -4   9  15      186.93      211.55     24.77 o 
  -3   9  15      345.05      361.16     26.62 o 
  -2   9  15        0.38       15.34     21.41 o 
  -1   9  15      705.23      699.47     31.63 o 
 -11   0  16        0.06       16.51     20.99 o 
 -10   0  16      221.56      218.98     22.93 o 
  -9   0  16        8.42       21.87     19.28 o 
  -8   0  16     3008.87     2991.36     54.06 o 
  -7   0  16        0.52       19.65     18.44 o 
  -6   0  16     2170.69     2327.18     44.10 o 
  -5   0  16       75.93       89.01     18.48 o 
  -4   0  16      215.78      209.48     19.74 o 
  -3   0  16        9.83       35.03     16.76 o 
  -2   0  16       61.36       27.41     18.86 o 
  -1   0  16        3.12      -18.52     18.52 o 
   0   0  16     3936.60     3731.66     60.54 o 
   1   0  16       31.70       39.18     19.70 o 
   2   0  16     1967.66     1948.47     43.15 o 
   3   0  16       32.86       31.68     20.91 o 
   4   0  16      119.77      103.48     23.39 o 
 -11   1  16       49.74       25.23     21.75 o 
 -10   1  16       23.83        2.98     20.99 o 
  -9   1  16     1106.08     1110.03     33.38 o 
  -8   1  16        0.06       -9.76     18.40 o 
  -7   1  16     2384.01     2315.65     45.25 o 
  -6   1  16        6.42      -13.20     17.01 o 
  -5   1  16      203.92      220.54     20.50 o 
  -4   1  16       25.27       19.74     17.39 o 
  -3   1  16      175.88      177.22     19.11 o 
  -2   1  16       19.77       16.22     17.05 o 
  -1   1  16     2318.29     2393.40     44.74 o 
   0   1  16        0.89       10.94     17.64 o 
   1   1  16     2167.20     2108.10     44.26 o 
   2   1  16        1.33        3.35     19.53 o 
   3   1  16      200.36      206.15     22.38 o 
   4   1  16        1.45       -7.42     21.29 o 
 -11   2  16        4.36      -21.71     21.71 o 
 -10   2  16      650.43      581.89     29.87 o 
  -9   2  16       82.47      107.41     20.74 o 
  -8   2  16     2349.40     2284.67     46.08 o 
  -7   2  16       30.20        4.32     19.23 o 
  -6   2  16       51.33       53.68     17.68 o 
  -5   2  16       16.24       41.32     16.97 o 
  -4   2  16       27.72       28.24     18.19 o 
  -3   2  16       12.72      -14.58     17.26 o 
  -2   2  16      922.66      916.54     29.30 o 
  -1   2  16        2.28        2.35     17.72 o 
   0   2  16     1549.92     1480.73     36.69 o 
   1   2  16       31.71       39.98     19.32 o 
   2   2  16      169.61      175.16     22.22 o 
   3   2  16       13.69       -0.54     21.58 o 
   4   2  16        6.41      -22.42     22.42 o 
 -10   3  16       24.51       13.62     20.45 o 
  -9   3  16      164.51      187.40     22.63 o 
  -8   3  16       13.75       57.66     18.56 o 
  -7   3  16      118.19      116.26     20.16 o 
  -6   3  16        0.23      -14.62     17.39 o 
  -5   3  16     1403.34     1371.71     34.70 o 
  -4   3  16        3.67        3.65     17.89 o 
  -3   3  16       70.75       43.96     19.45 o 
  -2   3  16      110.42       84.07     19.70 o 
  -1   3  16      457.05      498.99     24.87 o 
   0   3  16       26.55       33.65     19.19 o 
   1   3  16       66.77       57.79     20.07 o 
   2   3  16        2.59      -20.70     20.70 o 
   3   3  16      296.86      280.22     25.83 o 
   4   3  16       20.62        3.69     23.97 o 
 -10   4  16      657.26      679.70     31.13 o 
  -9   4  16       13.27      -21.71     21.71 o 
  -8   4  16      101.01      120.20     20.91 o 
  -7   4  16        4.15       -1.76     18.98 o 
  -6   4  16      297.05      333.39     22.09 o 
  -5   4  16       50.04       38.85     19.82 o 
  -4   4  16     1368.96     1325.11     35.25 o 
  -3   4  16        2.97       42.87     18.02 o 
  -2   4  16     1819.45     1843.27     40.95 o 
  -1   4  16        0.60       -5.49     19.15 o 
   0   4  16       74.54      108.50     19.40 o 
   1   4  16       11.52       13.24     19.48 o 
   2   4  16       93.02      121.58     21.46 o 
   3   4  16        0.25       -9.13     22.00 o 
  -9   5  16     1206.26     1217.69     37.54 o 
  -8   5  16       31.97       18.23     20.95 o 
  -7   5  16      332.47      281.25     24.44 o 
  -6   5  16       35.42       11.61     19.65 o 
  -5   5  16      464.79      521.46     23.99 o 
  -4   5  16      117.60      150.04     20.79 o 
  -3   5  16     2425.79     2321.05     47.23 o 
  -2   5  16       31.57       25.06     20.16 o 
  -1   5  16     1241.92     1290.12     35.78 o 
   0   5  16       19.72       58.83     18.35 o 
   1   5  16       23.50       27.49     20.57 o 
   2   5  16       46.19       47.69     21.62 o 
   3   5  16      310.96      310.32     26.92 o 
  -9   6  16       15.79        5.87     22.46 o 
  -8   6  16      291.52      312.66     24.94 o 
  -7   6  16        9.67       43.87     20.53 o 
  -6   6  16      569.52      578.38     28.14 o 
  -5   6  16        3.59        1.42     19.15 o 
  -4   6  16     1173.44     1145.77     34.05 o 
  -3   6  16       50.98       76.06     19.70 o 
  -2   6  16      696.86      812.96     29.54 o 
  -1   6  16       70.17       84.82     21.79 o 
   0   6  16      321.99      299.94     25.20 o 
   1   6  16        1.27       -7.58     21.29 o 
   2   6  16      884.29      895.62     34.03 o 
  -8   7  16       63.04       59.47     23.93 o 
  -7   7  16      180.22      168.25     23.77 o 
  -6   7  16       41.21        3.48     21.79 o 
  -5   7  16     1232.12     1336.70     37.88 o 
  -4   7  16      166.37      143.01     23.43 o 
  -3   7  16       60.48      100.91     21.20 o 
  -2   7  16       10.24       -8.38     21.33 o 
  -1   7  16       18.50       11.86     20.78 o 
   0   7  16       49.96       45.22     22.34 o 
   1   7  16      854.57      862.29     34.58 o 
  -6   8  16       12.44       15.71     23.13 o 
  -5   8  16       36.71       53.68     21.92 o 
  -4   8  16        5.16        1.55     22.17 o 
  -3   8  16       12.39        3.35     21.41 o 
  -2   8  16       17.86       10.69     22.21 o 
  -1   8  16       36.25       84.44     21.92 o 
 -10   1  17        8.33       25.90     19.90 o 
  -9   1  17        4.97       51.96     19.23 o 
  -8   1  17       65.09       66.76     19.91 o 
  -7   1  17      706.07      726.14     29.24 o 
  -6   1  17       13.06       28.12     18.94 o 
  -5   1  17      944.87      922.73     30.18 o 
  -4   1  17       15.89       26.61     17.89 o 
  -3   1  17       13.33       28.62     18.40 o 
  -2   1  17       29.81       44.42     19.07 o 
  -1   1  17       24.03       26.94     19.53 o 
   0   1  17       17.73       14.08     20.28 o 
   1   1  17      799.41      732.45     30.88 o 
   2   1  17        0.39        1.76     21.33 o 
   3   1  17       54.14       59.63     22.80 o 
 -10   2  17      490.46      469.19     28.01 o 
  -9   2  17        6.22        6.41     20.32 o 
  -8   2  17      443.77      423.67     26.29 o 
  -7   2  17        0.17       25.90     19.40 o 
  -6   2  17     1124.72     1146.90     33.30 o 
  -5   2  17        3.06        4.69     18.31 o 
  -4   2  17     1399.76     1420.23     36.05 o 
  -3   2  17       10.44      -18.98     18.98 o 
  -2   2  17      807.03      791.30     28.66 o 
  -1   2  17        3.94        9.97     19.69 o 
   0   2  17      703.20      677.12     28.19 o 
   1   2  17        7.14       23.13     19.95 o 
   2   2  17      766.18      771.11     31.64 o 
   3   2  17        0.06       -4.15     22.33 o 
 -10   3  17       26.81      -13.37     23.34 o 
  -9   3  17      877.82      885.35     32.90 o 
  -8   3  17       71.13       71.75     21.92 o 
  -7   3  17       78.63       76.78     20.12 o 
  -6   3  17       13.84       49.53     17.64 o 
  -5   3  17      840.35      908.93     29.59 o 
  -4   3  17        1.28       14.08     19.19 o 
  -3   3  17     4398.21     4530.07     70.25 o 
  -2   3  17        1.18       19.57     19.40 o 
  -1   3  17      764.20      679.34     28.70 o 
   0   3  17        0.01       51.62     18.31 o 
   1   3  17       57.98       56.57     21.41 o 
   2   3  17        4.41       16.76     21.50 o 
   3   3  17      874.28      855.90     33.49 o 
  -9   4  17       27.55       56.15     21.45 o 
  -8   4  17       11.02        4.86     20.07 o 
  -7   4  17        0.45       16.38     19.19 o 
  -6   4  17       22.70        2.81     20.45 o 
  -5   4  17        0.87      -20.28     20.28 o 
  -4   4  17     2095.89     2175.29     45.55 o 
  -3   4  17       45.41       34.91     20.49 o 
  -2   4  17     1465.34     1451.44     38.36 o 
  -1   4  17        0.25       33.27     19.61 o 
   0   4  17        6.79       37.38     20.24 o 
   1   4  17        9.02        2.18     21.33 o 
   2   4  17      113.41      103.69     23.47 o 
  -8   5  17       10.87        4.74     20.95 o 
  -7   5  17        3.38      -20.99     20.99 o 
  -6   5  17        1.17        6.24     19.86 o 
  -5   5  17      341.47      364.18     24.57 o 
  -4   5  17      109.37      115.46     22.46 o 
  -3   5  17      239.50      220.92     23.81 o 
  -2   5  17       21.79       19.02     21.33 o 
  -1   5  17      107.27       93.00     21.75 o 
   0   5  17        3.40       25.56     21.16 o 
   1   5  17        1.27       14.12     21.24 o 
  -7   6  17        4.39       33.98     21.92 o 
  -6   6  17        8.17       -0.34     22.46 o 
  -5   6  17       42.82      104.72     20.79 o 
  -4   6  17       15.01       -3.77     22.67 o 
  -3   6  17       84.57       54.40     22.46 o 
  -2   6  17      150.22      151.60     22.97 o 
  -1   6  17       93.26      132.98     22.67 o 
   0   6  17      134.31      144.30     23.39 o 
  -6   7  17       59.42       59.84     23.84 o 
  -5   7  17      152.66      179.56     23.97 o 
  -4   7  17        8.29       30.38     21.79 o 
  -3   7  17        7.78       28.49     22.00 o 
  -2   7  17        2.81      -22.08     22.08 o 
  -1   7  17      663.18      634.10     32.22 o 
  -9   0  18        4.52      -23.34     23.34 o 
  -8   0  18     3335.71     3368.72     60.27 o 
  -7   0  18      120.91      101.22     23.47 o 
  -6   0  18     3905.19     3911.42     65.44 o 
  -5   0  18        6.15       32.18     19.86 o 
  -4   0  18       22.95       56.24     19.02 o 
  -3   0  18        2.90       36.71     19.40 o 
  -2   0  18      434.32      384.50     26.04 o 
  -1   0  18        0.01       31.80     20.07 o 
   0   0  18     2737.17     2699.46     54.44 o 
   1   0  18       22.66       40.48     23.13 o 
   2   0  18     1113.49     1079.96     37.74 o 
  -9   1  18      379.03      368.68     25.91 o 
  -8   1  18       11.01       31.80     20.16 o 
  -7   1  18     2039.99     2169.11     46.60 o 
  -6   1  18        0.52       35.41     20.36 o 
  -5   1  18      631.62      602.24     27.69 o 
  -4   1  18        0.43        9.05     19.32 o 
  -3   1  18       12.75       19.44     19.57 o 
  -2   1  18        1.36        2.56     19.86 o 
  -1   1  18      810.51      749.41     30.46 o 
   0   1  18       22.02        2.98     22.21 o 
   1   1  18     1824.09     1709.18     44.05 o 
   2   1  18        4.69       11.90     22.25 o 
  -9   2  18        1.95        4.78     21.91 o 
  -8   2  18      129.21       96.82     23.18 o 
  -7   2  18       23.30        9.76     21.41 o 
  -6   2  18      372.12      404.08     25.28 o 
  -5   2  18        4.65       36.75     18.81 o 
  -4   2  18       16.75      -10.64     20.03 o 
  -3   2  18       24.06       29.08     19.65 o 
  -2   2  18       18.20        8.46     20.28 o 
  -1   2  18        0.24       24.18     19.74 o 
   0   2  18        8.63       39.51     20.49 o 
   1   2  18        8.08       -8.97     21.83 o 
  -8   3  18        3.07        3.86     21.41 o 
  -7   3  18        0.22       -1.17     20.74 o 
  -6   3  18        0.23       -7.25     20.62 o 
  -5   3  18        8.82       33.82     20.28 o 
  -4   3  18       40.90       61.56     20.83 o 
  -3   3  18      104.90      116.17     22.25 o 
  -2   3  18       60.74       63.57     21.88 o 
  -1   3  18       67.92       52.89     22.29 o 
   0   3  18       17.89      -20.49     22.25 o 
   1   3  18       25.25       33.73     21.16 o 
  -8   4  18        5.31       -0.13     22.67 o 
  -7   4  18       21.13       37.25     21.37 o 
  -6   4  18        9.73       53.30     21.45 o 
  -5   4  18        8.34       13.03     20.83 o 
  -4   4  18     1024.31     1036.01     34.59 o 
  -3   4  18       24.36        5.78     23.21 o 
  -2   4  18      665.88      632.79     30.79 o 
  -1   4  18        0.27       18.69     21.03 o 
   0   4  18       16.44       28.45     22.67 o 
  -7   5  18       44.69       17.60     22.71 o 
  -6   5  18        2.45       14.58     20.78 o 
  -5   5  18      529.44      577.14     29.44 o 
  -4   5  18        1.40        0.00     22.12 o 
  -3   5  18     2327.09     2472.71     50.90 o 
  -2   5  18       39.95       33.61     22.84 o 
  -1   5  18      265.31      249.18     26.70 o 
  -5   6  18       24.23        1.55     22.80 o 
  -4   6  18      704.53      667.25     31.97 o 
  -3   6  18        2.32        5.15     22.50 o 
  -8   1  19        1.93       -1.38     22.88 o 
  -7   1  19      415.32      419.70     28.26 o 
  -6   1  19       37.86       89.76     21.75 o 
  -5   1  19       20.56       25.73     20.87 o 
  -4   1  19        0.39       43.83     20.24 o 
  -3   1  19      120.19      144.51     22.38 o 
  -2   1  19       20.42       33.86     21.58 o 
  -1   1  19     1169.27     1167.09     36.70 o 
   0   1  19        1.91       31.59     21.37 o 
  -7   2  19        1.00      -13.79     21.71 o 
  -6   2  19      186.25      142.47     24.27 o 
  -5   2  19        3.48      -21.41     21.41 o 
  -4   2  19      505.13      494.84     28.35 o 
  -3   2  19        2.94       18.65     21.08 o 
  -2   2  19     1124.93     1120.79     36.11 o 
  -1   2  19        0.01        0.29     22.88 o 
  -7   3  19       34.20       25.31     22.92 o 
  -6   3  19       12.56      -22.54     22.54 o 
  -5   3  19      998.97     1068.07     34.59 o 
  -4   3  19        0.19        5.78     22.21 o 
  -3   3  19     1586.93     1568.13     41.81 o 
  -2   3  19       39.98       66.25     22.34 o 
  -1   3  19      166.99      179.35     24.69 o 
  -6   4  19       77.37       51.76     23.55 o 
  -5   4  19       16.43       -8.67     22.54 o 
  -4   4  19     1102.57     1105.01     36.90 o 
  -3   4  19       19.19        8.51     23.26 o 
  -2   4  19      503.26      496.25     30.03 o 
  -5   0  20       14.42       21.83     23.42 o 
  -4   0  20      347.19      415.79     28.64 o 
  -4   1  20        3.73      -23.30     23.30 o 
                                                 
